# Supplementary material for: Mendelian Randomization Study Supports Genetic Liability to Obsessive–Compulsive Disorder Associated With the Risk of Alzheimer's Disease
Source: Brain Behav. 2024 Sep 30;14(10):e70081. doi: 10.1002/brb3.70081 (PMC11440019; doi:10.1002/brb3.70081)
Supplement: Supplementary file 1 — Table S1 Details of GWAS summary‐level statistics for the present MR analysis. Table S2 Details of SNPs associated with confounders (intelligence and educational attainment) (p < 1e − 5). Table S3 Details of the IVs for assessing the causal effect of OCD on AD based on a strict IV selecting threshold (p < 5e − 6). Table S4 Details of the IVs for assessing the causal effect of OCD on AD based on a lenient IV selecting threshold (p < 1e − 5). Table S5 Results of Cochran's Q test. [file BRB3-14-e70081-s001.xlsx]

## Sheet: Legends
Supplementary Tables
Table S1. Details of GWAS summary-level statistics for the present MR analysis
Table S2. Details of SNPs associated with confounders (intelligence and educational attainment) (P < 1e-5)
Table S3. Details of the IVs for assessing the causal effect of OCD on AD based on a strict IV selecting threshold (P < 5e-6)
Table S4. Details of the IVs for assessing the causal effect of OCD on AD based on a lenient IV selecting threshold (P < 1e-5)
Table S5. Results of Cochran’s Q test

## Sheet: Table S1
Table S1. Details of GWAS summary-level statistics for the present MR analysis
Type	Characteristics	Sample size	Data sources	PMID	Ancestry	Data download
Exposure	Obsessive-compulsive disorder	Number of cases: 2,688 Number of controls: 7,037	International Obsessive Compulsive Disorder Foundation Genetics Collaborative (IOCDF-GC) and OCD Collaborative Genetics Association Studies (OCGAS)	28761083	European	https://figshare.com/articles/dataset/ocd2018/14672103
Outcome	Alzheimer's disease	Number of cases: 21,982 Number of controls: 41,944	Kunkle et al., 2019	30820047	European	https://gwas.mrcieu.ac.uk/datasets/ieu-b-2/
Outcome	Alzheimer's disease	Number of cases: 39,918 Number of controls: 358,140	Wightman et al., 2021	34493870	European	https://www.ebi.ac.uk/gwas/studies/GCST013196
Confounder	Intelligence	269867	Savage et al., 2018	29942086	European	https://cncr.nl/research/summary_statistics/
Confounder	Educational attainment	765283	Okbay et al., 2022	35361970	European	https://thessgac.com/

## Sheet: Table S2
Table S2. Details of SNPs associated with confounders (intelligence and educational attainment) (P < 1e-5)
Trait	SNP	Effect allele	Other allele	β	SE	P-value
Intelligence	rs884308	T	C	0.0136448	0.00282267	1.339e-06
Intelligence	rs4648485	A	G	0.0132075	0.00279228	2.249e-06
Intelligence	rs4648486	T	C	0.0132914	0.00282435	2.521e-06
Intelligence	rs845218	T	C	-0.0211303	0.00460857	4.537e-06
Intelligence	rs845217	A	G	-0.0216616	0.00466142	3.366e-06
Intelligence	rs845233	T	C	-0.0216933	0.00483148	7.121e-06
Intelligence	rs845205	T	G	-0.0215736	0.00485783	8.947e-06
Intelligence	rs763165	A	G	-0.021074	0.00466963	6.39e-06
Intelligence	rs2859316	A	C	0.0213995	0.00469391	5.143e-06
Intelligence	rs845259	T	C	0.0210971	0.00459731	4.445e-06
Intelligence	rs845257	T	C	-0.0209751	0.00468718	7.649e-06
Intelligence	rs112322975	T	C	0.0223261	0.00503067	9.086e-06
Intelligence	rs112662287	T	C	-0.0223235	0.00501427	8.503e-06
Intelligence	rs77167727	T	C	0.0222831	0.00500293	8.447e-06
Intelligence	rs112660177	T	G	-0.0229913	0.00499811	4.23e-06
Intelligence	rs75810319	T	G	0.022257	0.00484691	4.385e-06
Intelligence	rs77645371	A	G	0.0230791	0.00509809	5.978e-06
Intelligence	rs111235962	T	C	0.0228222	0.00503468	5.81e-06
Intelligence	rs4615814	T	C	-0.0229367	0.00502999	5.125e-06
Intelligence	rs74701752	T	G	0.0230299	0.00502947	4.683e-06
Intelligence	rs6689263	A	G	-0.0201658	0.00430526	2.815e-06
Intelligence	rs6676960	T	C	0.0203362	0.00433886	2.768e-06
Intelligence	rs6702976	A	G	0.0204552	0.00436145	2.732e-06
Intelligence	rs60860959	T	C	0.0196632	0.00440979	8.237e-06
Intelligence	rs76440167	A	G	0.0245057	0.00500218	9.629e-07
Intelligence	rs79582714	T	C	0.0241733	0.00499345	1.294e-06
Intelligence	rs74056307	A	G	0.0233824	0.00512546	5.065e-06
Intelligence	rs2501291	A	G	-0.0142066	0.00319034	8.476e-06
Intelligence	rs2473303	T	C	-0.0123855	0.00276834	7.662e-06
Intelligence	rs2473300	A	T	0.0142696	0.00318874	7.647e-06
Intelligence	rs3768571	T	C	-0.018162	0.00359999	4.543e-07
Intelligence	rs2473295	T	C	0.0146548	0.0031686	3.75e-06
Intelligence	rs61778044	T	C	0.0177552	0.0035553	5.918e-07
Intelligence	rs2473294	T	C	0.014223	0.00318687	8.09e-06
Intelligence	rs1883421	C	G	0.0146816	0.00316686	3.551e-06
Intelligence	rs1063116	A	T	0.0146723	0.00316691	3.598e-06
Intelligence	rs1063117	A	G	-0.0146783	0.00316684	3.569e-06
Intelligence	rs760923	T	G	-0.0146129	0.00316639	3.938e-06
Intelligence	rs2473291	T	G	-0.0146816	0.00316687	3.552e-06
Intelligence	rs2473289	T	C	0.012896	0.0027974	4.019e-06
Intelligence	rs7541107	C	G	-0.0135513	0.00287652	2.463e-06
Intelligence	rs2009020	A	G	0.0127822	0.00280311	5.105e-06
Intelligence	rs2473287	T	C	0.012846	0.00280297	4.577e-06
Intelligence	rs12021606	T	G	-0.0128828	0.00280243	4.285e-06
Intelligence	rs12021637	A	G	-0.0128945	0.00280254	4.2e-06
Intelligence	rs2501286	T	G	0.012883	0.00280247	4.286e-06
Intelligence	rs2473285	T	C	0.0128843	0.00280216	4.262e-06
Intelligence	rs2473284	T	C	0.0128912	0.00280244	4.23e-06
Intelligence	rs4655016	T	C	-0.0128355	0.00280252	4.653e-06
Intelligence	rs4654781	T	C	0.0127551	0.00280271	5.347e-06
Intelligence	rs2473281	T	C	-0.0128038	0.00280231	4.892e-06
Intelligence	rs2473280	C	G	-0.0138786	0.00288296	1.481e-06
Intelligence	rs2473279	T	C	-0.0128612	0.002802	4.44e-06
Intelligence	rs2473278	A	G	-0.0128115	0.00280216	4.836e-06
Intelligence	rs2473276	T	C	0.0128122	0.00280231	4.83e-06
Intelligence	rs2501284	A	G	0.0128232	0.00280227	4.745e-06
Intelligence	rs3117046	T	C	-0.0127279	0.00280228	5.579e-06
Intelligence	rs2473275	T	C	-0.0127565	0.00280239	5.306e-06
Intelligence	rs2038109	T	G	0.0127683	0.00280251	5.217e-06
Intelligence	rs2038106	T	G	-0.0126895	0.00280246	5.96e-06
Intelligence	rs2038105	A	G	0.0127121	0.00280249	5.744e-06
Intelligence	rs3117045	A	G	0.0127265	0.00280259	5.602e-06
Intelligence	rs3123459	A	C	0.0127207	0.00280254	5.645e-06
Intelligence	rs3117044	A	G	-0.0127547	0.00280261	5.341e-06
Intelligence	rs77121533	T	G	-0.0160092	0.00348784	4.425e-06
Intelligence	rs2501279	T	C	-0.0127173	0.00277792	4.692e-06
Intelligence	rs2473332	T	C	-0.012567	0.00279889	7.128e-06
Intelligence	rs12748456	A	G	0.0190915	0.00365878	1.807e-07
Intelligence	rs2473330	A	G	0.0125149	0.00279601	7.621e-06
Intelligence	rs6661161	T	C	-0.0187519	0.00366964	3.224e-07
Intelligence	rs71638823	T	C	0.0217191	0.00387219	2.036e-08
Intelligence	rs11579182	A	G	-0.0210929	0.00386034	4.651e-08
Intelligence	rs2501275	T	C	-0.0154318	0.00318575	1.272e-06
Intelligence	rs11580039	T	C	-0.0213757	0.00386681	3.242e-08
Intelligence	rs10917131	A	G	0.0190357	0.00366213	2.017e-07
Intelligence	rs35139465	T	C	0.0190049	0.00367244	2.276e-07
Intelligence	rs113706674	A	G	-0.0168546	0.00349899	1.459e-06
Intelligence	rs3754501	A	T	0.0218025	0.00387324	1.808e-08
Intelligence	rs3754500	A	G	0.0215593	0.00387827	2.709e-08
Intelligence	rs3754497	A	G	0.0218202	0.00385925	1.567e-08
Intelligence	rs16860621	A	G	0.0219622	0.00388231	1.545e-08
Intelligence	rs12729825	A	G	-0.0219149	0.00388012	1.626e-08
Intelligence	rs16826278	A	T	0.0190279	0.00366415	2.075e-07
Intelligence	rs16826279	A	G	-0.0218033	0.00387958	1.91e-08
Intelligence	rs16826293	A	G	0.0166592	0.00348958	1.808e-06
Intelligence	rs16826309	A	G	-0.0222433	0.00388802	1.058e-08
Intelligence	rs11583790	A	G	0.0220408	0.00386952	1.228e-08
Intelligence	rs12406669	C	G	0.021733	0.00388853	2.283e-08
Intelligence	rs12740791	T	C	0.0228224	0.00455264	5.351e-07
Intelligence	rs11807562	T	C	0.0215364	0.00409982	1.498e-07
Intelligence	rs34896897	A	G	-0.0216025	0.00390572	3.178e-08
Intelligence	rs16826425	A	G	0.0216219	0.00389935	2.931e-08
Intelligence	rs10917139	A	G	0.0219697	0.00388432	1.55e-08
Intelligence	rs2056974	A	T	-0.0152275	0.00317174	1.579e-06
Intelligence	rs2473316	T	G	0.0159838	0.00319548	5.683e-07
Intelligence	rs2501261	A	G	0.014508	0.00319629	5.641e-06
Intelligence	rs10917145	A	G	-0.0218361	0.00388129	1.845e-08
Intelligence	rs11800014	T	C	0.0194296	0.00365424	1.056e-07
Intelligence	rs11577378	T	C	0.0214354	0.00386154	2.841e-08
Intelligence	rs12740705	T	C	0.0215299	0.00386602	2.556e-08
Intelligence	rs10799733	T	C	-0.0163876	0.00322844	3.846e-07
Intelligence	rs4076750	A	G	-0.0188898	0.00360906	1.659e-07
Intelligence	rs10917152	T	C	0.0242133	0.00404905	2.227e-09
Intelligence	rs1534949	A	C	-0.0134023	0.00276793	1.283e-06
Intelligence	rs6672792	A	G	0.0164575	0.00311991	1.326e-07
Intelligence	rs2143103	A	G	0.0237271	0.0040161	3.468e-09
Intelligence	rs72665339	A	G	-0.0168111	0.00350231	1.585e-06
Intelligence	rs66766977	T	C	0.0122956	0.00275008	7.779e-06
Intelligence	rs11580451	T	C	0.0239643	0.00409507	4.864e-09
Intelligence	rs4655022	T	C	0.0170685	0.00323573	1.329e-07
Intelligence	rs34974651	A	C	-0.0226533	0.00455525	6.592e-07
Intelligence	rs1474646	A	G	0.0168935	0.00323817	1.82e-07
Intelligence	rs34745135	C	G	0.0226405	0.00417106	5.686e-08
Intelligence	rs1046310	T	G	-0.0127481	0.00273154	3.062e-06
Intelligence	rs10753528	T	G	0.0158041	0.00325522	1.204e-06
Intelligence	rs35923353	A	C	0.0222725	0.00415377	8.251e-08
Intelligence	rs11584458	T	C	0.0200372	0.00379349	1.278e-07
Intelligence	rs59709264	A	G	-0.0126009	0.00274829	4.53e-06
Intelligence	rs7526484	T	C	0.0159909	0.00316214	4.263e-07
Intelligence	rs11580864	T	C	-0.0191007	0.00365213	1.695e-07
Intelligence	rs6676241	T	C	-0.0193019	0.00367096	1.458e-07
Intelligence	rs6678992	T	C	-0.019544	0.00364831	8.463e-08
Intelligence	rs2235527	C	G	-0.0194437	0.00364866	9.852e-08
Intelligence	rs2235526	T	C	-0.0194127	0.00364833	1.034e-07
Intelligence	rs6679479	A	T	0.0190767	0.00367141	2.041e-07
Intelligence	rs2235525	A	G	0.0194389	0.00364982	1.005e-07
Intelligence	rs10917158	C	G	-0.0193749	0.00364875	1.093e-07
Intelligence	rs10917159	A	C	0.0193496	0.00367165	1.363e-07
Intelligence	rs11582100	A	G	-0.0187782	0.00365762	2.829e-07
Intelligence	rs11582542	T	C	-0.0193825	0.00363581	9.756e-08
Intelligence	rs877629	A	G	-0.0188095	0.00365801	2.723e-07
Intelligence	rs909816	T	C	0.0194029	0.00364853	1.05e-07
Intelligence	rs34087879	A	G	0.0191164	0.00368261	2.092e-07
Intelligence	rs1076680	T	C	0.0191213	0.00368356	2.096e-07
Intelligence	rs12727309	A	G	0.0231295	0.00407138	1.34e-08
Intelligence	rs11584713	A	G	0.0229533	0.00413423	2.817e-08
Intelligence	rs12135916	A	G	-0.0148534	0.00315628	2.521e-06
Intelligence	rs4655026	T	C	0.0126787	0.00274848	3.974e-06
Intelligence	rs4655027	T	C	-0.0125153	0.00276399	5.946e-06
Intelligence	rs7529389	T	G	-0.0124817	0.00276696	6.455e-06
Intelligence	rs7521775	T	C	0.012424	0.0027499	6.247e-06
Intelligence	rs16826658	T	G	-0.0125763	0.00280034	7.104e-06
Intelligence	rs143904796	A	G	0.146288	0.028667	3.347e-07
Intelligence	rs642706	A	G	0.0156387	0.00344692	5.712e-06
Intelligence	rs2749162	T	C	0.0155761	0.00346751	7.049e-06
Intelligence	rs12140788	A	C	-0.0158551	0.00354699	7.804e-06
Intelligence	rs633278	A	G	0.0154305	0.00344815	7.636e-06
Intelligence	rs604742	T	C	0.0192446	0.00434907	9.63e-06
Intelligence	rs17437528	T	C	-0.019241	0.00435317	9.849e-06
Intelligence	rs601786	A	G	0.0192733	0.00434866	9.318e-06
Intelligence	rs2144735	T	C	0.019403	0.00436907	8.962e-06
Intelligence	rs188216647	A	C	-0.0492548	0.0102104	1.406e-06
Intelligence	rs412698	T	C	0.0180782	0.00397235	5.348e-06
Intelligence	rs157194	A	G	0.0204228	0.0041117	6.793e-07
Intelligence	rs157195	A	G	-0.0206931	0.00413697	5.674e-07
Intelligence	rs157196	A	G	-0.020704	0.00411201	4.789e-07
Intelligence	rs56166118	A	C	0.0222285	0.00456063	1.091e-06
Intelligence	rs460921	A	G	-0.020481	0.00413842	7.462e-07
Intelligence	rs150083	A	T	0.0204673	0.00410002	5.991e-07
Intelligence	rs10915209	T	C	-0.0207805	0.0040971	3.937e-07
Intelligence	rs157213	C	G	0.0212165	0.00411412	2.503e-07
Intelligence	rs157211	C	G	0.021871	0.00416352	1.5e-07
Intelligence	rs143601327	A	G	-0.0226402	0.0045444	6.3e-07
Intelligence	rs157203	A	T	0.0211214	0.00413577	3.275e-07
Intelligence	rs169449	A	G	0.0206982	0.00410678	4.661e-07
Intelligence	rs169448	T	C	-0.0212452	0.00413573	2.789e-07
Intelligence	rs4654381	A	G	-0.0232299	0.00455489	3.398e-07
Intelligence	rs426170	A	G	-0.021113	0.00413495	3.287e-07
Intelligence	rs3118118	A	G	-0.0211928	0.00413437	2.954e-07
Intelligence	rs72872802	A	G	-0.021019	0.00410608	3.074e-07
Intelligence	rs2930841	T	C	0.021361	0.00413733	2.435e-07
Intelligence	rs2985321	A	G	0.0213341	0.00413452	2.468e-07
Intelligence	rs7418747	A	T	-0.0211612	0.00413466	3.088e-07
Intelligence	rs55781160	T	C	-0.0210667	0.00410497	2.87e-07
Intelligence	rs2762686	C	G	-0.021022	0.00413086	3.601e-07
Intelligence	rs4360499	A	C	-0.0210199	0.00410625	3.077e-07
Intelligence	rs2486198	T	G	-0.0208997	0.00410765	3.619e-07
Intelligence	rs6686151	T	C	-0.0208325	0.00410816	3.948e-07
Intelligence	rs11581096	T	C	-0.0232801	0.00452481	2.679e-07
Intelligence	rs2985329	C	G	-0.0197485	0.00399929	7.896e-07
Intelligence	rs2985330	A	G	-0.020392	0.00399922	3.406e-07
Intelligence	rs2253958	A	G	-0.0200773	0.00385805	1.947e-07
Intelligence	rs2985332	A	G	0.0200829	0.00383335	1.615e-07
Intelligence	rs2788886	T	C	0.0196876	0.00397971	7.548e-07
Intelligence	rs2985335	A	G	-0.0194087	0.00396501	9.852e-07
Intelligence	rs2993713	T	C	-0.0212808	0.00424004	5.181e-07
Intelligence	rs2788890	C	G	-0.0196516	0.00396521	7.179e-07
Intelligence	rs4654385	A	G	0.019949	0.00403092	7.466e-07
Intelligence	rs141342333	A	G	-0.0219074	0.00442217	7.254e-07
Intelligence	rs2985342	A	T	-0.0206989	0.00407138	3.691e-07
Intelligence	rs2993717	T	G	0.0181412	0.00393177	3.957e-06
Intelligence	rs2762683	A	G	-0.0200349	0.00400537	5.661e-07
Intelligence	rs3003631	T	G	0.0197925	0.00397041	6.196e-07
Intelligence	rs9426306	T	C	-0.0201285	0.00400887	5.137e-07
Intelligence	rs12072831	A	G	-0.02031	0.00383424	1.176e-07
Intelligence	rs10753332	T	C	-0.020156	0.00402074	5.363e-07
Intelligence	rs2503015	A	T	0.0202748	0.00400609	4.172e-07
Intelligence	rs6694981	T	C	-0.0200995	0.00401348	5.486e-07
Intelligence	rs1767801	A	C	0.021041	0.00386996	5.413e-08
Intelligence	rs1175042	T	C	0.0204948	0.0040241	3.521e-07
Intelligence	rs2254241	A	G	-0.0206156	0.00399837	2.525e-07
Intelligence	rs2452770	C	G	-0.0202544	0.00401872	4.664e-07
Intelligence	rs7549567	A	C	-0.0198751	0.00401761	7.542e-07
Intelligence	rs2503022	T	C	-0.0200411	0.00401385	5.94e-07
Intelligence	rs2493843	A	G	0.0201187	0.0040141	5.388e-07
Intelligence	rs2249138	A	G	-0.0199437	0.00398635	5.658e-07
Intelligence	rs2452788	A	G	-0.0200398	0.00383244	1.705e-07
Intelligence	rs2452769	A	G	-0.0199291	0.00384954	2.251e-07
Intelligence	rs1689263	A	G	-0.0197389	0.00384849	2.908e-07
Intelligence	rs2993710	A	G	-0.0203796	0.00400622	3.645e-07
Intelligence	rs3003630	A	C	-0.0193071	0.00384527	5.139e-07
Intelligence	rs2503013	T	C	-0.0194752	0.0038405	3.965e-07
Intelligence	rs1185776	T	C	-0.0197124	0.00384631	2.978e-07
Intelligence	rs2503012	A	G	0.0206997	0.00402248	2.667e-07
Intelligence	rs2483717	A	G	-0.0205925	0.00402118	3.038e-07
Intelligence	rs755293	A	G	0.0186579	0.00416284	7.401e-06
Intelligence	rs2493847	T	G	-0.0189377	0.00423	7.562e-06
Intelligence	rs2486196	T	G	-0.0196676	0.00413099	1.925e-06
Intelligence	rs2493846	T	C	-0.0186934	0.00415039	6.656e-06
Intelligence	rs2483718	A	G	-0.0185703	0.00415071	7.677e-06
Intelligence	rs56336059	T	C	-0.0207172	0.004611	7.01e-06
Intelligence	rs2230679	T	G	-0.0187735	0.00410081	4.693e-06
Intelligence	rs2493845	T	C	-0.0188294	0.00408358	4.015e-06
Intelligence	rs2483714	T	G	-0.0182853	0.00410905	8.59e-06
Intelligence	rs2428558	T	C	-0.0183059	0.00410906	8.378e-06
Intelligence	rs2428556	T	C	0.0186093	0.00408367	5.2e-06
Intelligence	rs3123564	A	G	-0.0181765	0.00410489	9.509e-06
Intelligence	rs3000851	A	G	-0.0186477	0.00409031	5.139e-06
Intelligence	rs3103882	A	G	-0.0189374	0.00412759	4.486e-06
Intelligence	rs2640464	T	G	-0.0184422	0.00409009	6.511e-06
Intelligence	rs1062924	T	C	-0.0189684	0.00412714	4.304e-06
Intelligence	rs2640463	T	C	-0.0185392	0.00408983	5.811e-06
Intelligence	rs2640468	T	C	0.018756	0.00408984	4.508e-06
Intelligence	rs1128400	A	G	-0.0184736	0.00408979	6.27e-06
Intelligence	rs3003636	A	T	-0.0186767	0.00408949	4.947e-06
Intelligence	rs2819609	A	G	-0.0182054	0.00411607	9.734e-06
Intelligence	rs2640470	A	G	-0.0186831	0.00408909	4.897e-06
Intelligence	rs2250643	A	C	-0.0186582	0.00408903	5.032e-06
Intelligence	rs2250641	A	C	0.0185422	0.00408869	5.754e-06
Intelligence	rs2503010	A	G	-0.018563	0.00408517	5.51e-06
Intelligence	rs2503009	T	C	0.018705	0.00408584	4.688e-06
Intelligence	rs2503006	A	G	-0.0184159	0.0040734	6.164e-06
Intelligence	rs2640465	A	G	-0.0183028	0.00411391	8.608e-06
Intelligence	rs945213	T	G	0.0160284	0.00294099	5.031e-08
Intelligence	rs10914446	A	C	-0.0150351	0.00295443	3.592e-07
Intelligence	rs10914447	A	G	-0.0161447	0.00295853	4.838e-08
Intelligence	rs4949447	A	G	-0.0149429	0.00289871	2.533e-07
Intelligence	rs12065856	A	T	0.0164664	0.00295998	2.649e-08
Intelligence	rs7518151	T	C	-0.0168704	0.00294627	1.027e-08
Intelligence	rs4949448	T	G	0.0157789	0.00277651	1.321e-08
Intelligence	rs6682016	A	G	0.0189702	0.00286516	3.571e-11
Intelligence	rs11581611	A	G	0.0154237	0.00277955	2.872e-08
Intelligence	rs11579820	A	C	-0.0155217	0.00277867	2.329e-08
Intelligence	rs7523616	T	C	-0.019326	0.00285591	1.314e-11
Intelligence	rs10914448	A	G	0.0155265	0.00277357	2.172e-08
Intelligence	rs6681414	A	G	0.0153683	0.00275566	2.441e-08
Intelligence	rs4949218	A	G	0.0155612	0.00277234	1.983e-08
Intelligence	rs4949219	A	G	-0.0197345	0.00285427	4.717e-12
Intelligence	rs6664789	C	G	-0.0199175	0.00285392	2.964e-12
Intelligence	rs6680160	A	G	-0.0197368	0.00285338	4.615e-12
Intelligence	rs7525618	T	C	0.0153737	0.00277054	2.867e-08
Intelligence	rs10914451	A	G	0.0154379	0.00277061	2.523e-08
Intelligence	rs10914452	A	G	0.0154468	0.00277024	2.461e-08
Intelligence	rs10798877	A	G	0.0195374	0.002853	7.471e-12
Intelligence	rs10914453	A	G	-0.0198026	0.00283582	2.891e-12
Intelligence	rs1464306	T	C	-0.0194159	0.00285193	9.896e-12
Intelligence	rs10914454	A	G	0.0155417	0.00276249	1.843e-08
Intelligence	rs3753614	A	G	0.0143171	0.00277355	2.443e-07
Intelligence	rs3753613	T	C	-0.0160847	0.00273783	4.223e-09
Intelligence	rs3753611	T	C	0.019712	0.00283016	3.286e-12
Intelligence	rs11807225	C	G	0.0196374	0.00282879	3.855e-12
Intelligence	rs1056526	T	C	0.0158605	0.00273457	6.647e-09
Intelligence	rs11575883	A	G	0.0187766	0.00280499	2.168e-11
Intelligence	rs968335	A	G	0.0160603	0.00273554	4.342e-09
Intelligence	rs10753257	A	G	0.018743	0.00278873	1.802e-11
Intelligence	rs2280386	A	C	-0.0196355	0.00280948	2.767e-12
Intelligence	rs10914456	T	C	-0.018437	0.00279349	4.106e-11
Intelligence	rs4949449	T	G	-0.0185488	0.00281	4.096e-11
Intelligence	rs4949450	A	T	0.0196564	0.00283234	3.921e-12
Intelligence	rs3134718	T	C	0.0161	0.00275308	4.981e-09
Intelligence	rs6663012	T	G	-0.018329	0.00279193	5.204e-11
Intelligence	rs2271933	A	G	-0.0182546	0.00278739	5.801e-11
Intelligence	rs2176807	T	G	-0.015637	0.00273613	1.099e-08
Intelligence	rs871634	C	G	0.0195731	0.00281466	3.559e-12
Intelligence	rs6703093	T	C	0.0155996	0.00274014	1.245e-08
Intelligence	rs10914457	A	C	0.0148656	0.00282562	1.429e-07
Intelligence	rs1061770	A	G	-0.0157886	0.00275542	1.002e-08
Intelligence	rs10914458	T	C	-0.0183526	0.00279212	4.937e-11
Intelligence	rs10798879	T	C	-0.019378	0.00283179	7.747e-12
Intelligence	rs10914459	T	C	-0.0157927	0.00275517	9.935e-09
Intelligence	rs10798880	T	G	0.0194895	0.00280869	3.961e-12
Intelligence	rs4949454	A	G	0.0159451	0.00273876	5.821e-09
Intelligence	rs10798881	C	G	0.0194166	0.00282999	6.838e-12
Intelligence	rs7529064	A	C	0.0158877	0.00273832	6.572e-09
Intelligence	rs6425777	C	G	0.0183462	0.00282293	8.103e-11
Intelligence	rs7546297	A	G	-0.0199795	0.00281758	1.332e-12
Intelligence	rs6699558	T	C	-0.0186872	0.00281561	3.191e-11
Intelligence	rs10798882	C	G	-0.0197206	0.00282126	2.754e-12
Intelligence	rs7524405	A	C	0.0196199	0.00282139	3.551e-12
Intelligence	rs7549590	A	G	0.0158526	0.00274646	7.823e-09
Intelligence	rs7542583	A	G	-0.0159173	0.00274911	7.046e-09
Intelligence	rs10914461	A	G	0.0157997	0.00276703	1.133e-08
Intelligence	rs4949455	A	G	0.0197555	0.002821	2.512e-12
Intelligence	rs2139539	T	C	0.0157841	0.00274744	9.219e-09
Intelligence	rs3817398	T	C	-0.0157981	0.00275132	9.343e-09
Intelligence	rs7545321	A	G	-0.0196757	0.00284249	4.462e-12
Intelligence	rs56074668	T	C	-0.0150582	0.00276195	4.98e-08
Intelligence	rs10914462	A	G	0.0156977	0.00276659	1.391e-08
Intelligence	rs41263967	T	C	-0.0204844	0.0044377	3.919e-06
Intelligence	rs2271927	T	C	-0.0168531	0.00277418	1.24e-09
Intelligence	rs2271928	A	G	-0.0168856	0.00277541	1.172e-09
Intelligence	rs12032291	A	G	0.0165974	0.00277456	2.203e-09
Intelligence	rs10914463	T	C	0.015832	0.00280064	1.578e-08
Intelligence	rs2292988	T	C	-0.0192313	0.0028785	2.375e-11
Intelligence	rs2271929	C	G	-0.0173371	0.00292018	2.903e-09
Intelligence	rs7512805	T	C	0.0161643	0.00278743	6.675e-09
Intelligence	rs6425778	A	T	0.017192	0.00289135	2.749e-09
Intelligence	rs7537646	A	G	0.0157212	0.0027649	1.303e-08
Intelligence	rs2292989	A	G	0.0189664	0.00287326	4.085e-11
Intelligence	rs1474182	A	G	0.0156186	0.00276241	1.563e-08
Intelligence	rs909002	T	C	0.0157159	0.00275427	1.154e-08
Intelligence	rs4949456	A	G	-0.0187556	0.00286126	5.553e-11
Intelligence	rs4949457	T	C	-0.019594	0.00287512	9.398e-12
Intelligence	rs10798883	T	C	0.0158556	0.00275366	8.52e-09
Intelligence	rs2292993	T	C	0.0157393	0.00275356	1.092e-08
Intelligence	rs4949458	T	G	-0.01251	0.0027555	5.629e-06
Intelligence	rs4949459	T	G	0.0124694	0.0027508	5.821e-06
Intelligence	rs4949460	A	G	0.0139777	0.00275586	3.946e-07
Intelligence	rs2297684	T	C	0.0129714	0.00284772	5.251e-06
Intelligence	rs10914465	T	C	0.0128119	0.00285789	7.347e-06
Intelligence	rs16824043	A	G	0.0246243	0.00545388	6.341e-06
Intelligence	rs4233210	T	C	-0.0155534	0.00310076	5.268e-07
Intelligence	rs875361	A	G	-0.0132428	0.00276295	1.643e-06
Intelligence	rs11264035	A	G	0.01305	0.00275375	2.151e-06
Intelligence	rs1546897	A	G	-0.0132847	0.00287984	3.969e-06
Intelligence	rs2745483	T	C	0.0133803	0.00293557	5.163e-06
Intelligence	rs2473616	T	C	0.013637	0.00292515	3.127e-06
Intelligence	rs2811637	A	G	0.0131064	0.00293799	8.156e-06
Intelligence	rs4428850	T	G	-0.01344	0.00292301	4.259e-06
Intelligence	rs12743340	A	G	0.0193787	0.00433624	7.862e-06
Intelligence	rs12023079	A	G	-0.0195059	0.00437451	8.219e-06
Intelligence	rs36084778	A	G	0.0194031	0.00439082	9.938e-06
Intelligence	rs16911	T	C	-0.020022	0.00436209	4.424e-06
Intelligence	rs2300658	A	G	-0.0198824	0.00436018	5.114e-06
Intelligence	rs2300655	A	G	-0.0196638	0.00438827	7.413e-06
Intelligence	rs10489521	T	C	-0.0199978	0.00436061	4.515e-06
Intelligence	rs12729448	A	G	-0.0201117	0.00436169	4.006e-06
Intelligence	rs2268678	A	G	-0.0200175	0.00436112	4.424e-06
Intelligence	rs10489520	A	C	-0.0199868	0.00436107	4.589e-06
Intelligence	rs12406620	A	T	0.0198166	0.0043601	5.506e-06
Intelligence	rs35444705	T	G	0.0195392	0.0043869	8.447e-06
Intelligence	rs12729586	A	C	-0.019947	0.00436094	4.794e-06
Intelligence	rs34486565	T	C	-0.019544	0.00438699	8.397e-06
Intelligence	rs12742379	A	G	0.0197653	0.00436031	5.82e-06
Intelligence	rs12722762	T	C	-0.0194688	0.00438683	9.085e-06
Intelligence	rs12045171	A	G	-0.0196616	0.00430893	5.035e-06
Intelligence	rs12046059	A	T	0.0195033	0.0043867	8.754e-06
Intelligence	rs16827876	T	G	0.0195516	0.00435934	7.275e-06
Intelligence	rs34979067	A	G	-0.019392	0.00438634	9.825e-06
Intelligence	rs35190461	T	C	0.0194008	0.00438635	9.738e-06
Intelligence	rs12022978	A	G	0.0198324	0.00436069	5.409e-06
Intelligence	rs12736881	A	G	-0.0194094	0.00438729	9.691e-06
Intelligence	rs34386859	T	C	-0.0199156	0.00438284	5.521e-06
Intelligence	rs2300649	T	C	0.0198062	0.00436165	5.606e-06
Intelligence	rs11209531	T	C	-0.019856	0.00436108	5.285e-06
Intelligence	rs3904243	T	G	0.0194069	0.00438772	9.721e-06
Intelligence	rs11209545	T	G	0.0195771	0.00438751	8.136e-06
Intelligence	rs11209576	T	C	0.0199301	0.00436202	4.912e-06
Intelligence	rs3766324	A	G	0.0194224	0.00438824	9.608e-06
Intelligence	rs12759023	T	C	0.01979	0.0043648	5.777e-06
Intelligence	rs12744845	C	G	0.0197132	0.00436325	6.237e-06
Intelligence	rs12408956	A	G	-0.019676	0.00436373	6.527e-06
Intelligence	rs12044539	A	C	0.0195854	0.00436297	7.158e-06
Intelligence	rs1032728	A	T	0.0204017	0.00437711	3.141e-06
Intelligence	rs11209734	T	C	-0.020005	0.00436409	4.558e-06
Intelligence	rs12037037	T	C	-0.0198479	0.00436409	5.417e-06
Intelligence	rs8179465	A	G	-0.0198784	0.00436408	5.227e-06
Intelligence	rs2363805	T	G	-0.0195081	0.00439173	8.899e-06
Intelligence	rs111309254	A	G	0.0193997	0.00438807	9.835e-06
Intelligence	rs4131949	T	C	-0.0202428	0.00436172	3.475e-06
Intelligence	rs35813191	T	C	0.0196998	0.00438748	7.115e-06
Intelligence	rs16828019	T	C	-0.0197792	0.00437981	6.301e-06
Intelligence	rs12025684	A	G	-0.0352168	0.00663966	1.13e-07
Intelligence	rs12025777	T	G	-0.0318088	0.00513875	6.024e-10
Intelligence	rs12035012	A	C	-0.0269917	0.00331228	3.675e-16
Intelligence	rs34762587	T	C	0.01469	0.0029492	6.311e-07
Intelligence	rs12029950	A	G	-0.0266273	0.00330692	8.119e-16
Intelligence	rs35318047	T	C	-0.0260912	0.00332542	4.3e-15
Intelligence	rs35493284	A	T	-0.0261298	0.00332525	3.905e-15
Intelligence	rs12027685	A	G	-0.0266178	0.00330656	8.301e-16
Intelligence	rs12024413	A	G	0.0265469	0.00330515	9.616e-16
Intelligence	rs34027267	T	C	0.0260884	0.00332675	4.426e-15
Intelligence	rs11209802	T	C	-0.0152211	0.00295153	2.513e-07
Intelligence	rs12025254	A	G	0.0259663	0.00332518	5.77e-15
Intelligence	rs12722758	A	G	-0.0265565	0.00330674	9.684e-16
Intelligence	rs12723893	T	C	-0.026554	0.00330684	9.73e-16
Intelligence	rs12035913	T	C	-0.026538	0.00330692	1.013e-15
Intelligence	rs1343776	A	G	-0.026453	0.00330704	1.253e-15
Intelligence	rs1343775	A	G	0.0268429	0.00331067	5.126e-16
Intelligence	rs12749636	A	G	0.0260956	0.00332555	4.278e-15
Intelligence	rs60552457	A	C	-0.0261193	0.0033273	4.174e-15
Intelligence	rs12739950	T	C	-0.0266871	0.00331065	7.589e-16
Intelligence	rs12740093	T	C	-0.0266051	0.00330703	8.611e-16
Intelligence	rs12038894	T	C	-0.0264917	0.00330691	1.138e-15
Intelligence	rs12038924	T	C	-0.0265852	0.00330703	9.091e-16
Intelligence	rs12032514	A	G	-0.0266017	0.00330702	8.704e-16
Intelligence	rs12039767	T	C	-0.0265882	0.00330699	8.957e-16
Intelligence	rs7548367	C	G	0.0155907	0.00289306	7.083e-08
Intelligence	rs12030183	T	C	0.0151502	0.00293097	2.359e-07
Intelligence	rs12731400	T	C	0.0266058	0.00330507	8.26e-16
Intelligence	rs12032756	A	G	-0.0266356	0.00330507	7.673e-16
Intelligence	rs55859000	T	C	0.0261157	0.00332515	4.037e-15
Intelligence	rs12031068	T	C	0.0260694	0.00332518	4.521e-15
Intelligence	rs12040690	C	G	0.0260734	0.00332527	4.48e-15
Intelligence	rs12030372	A	G	0.026511	0.0033052	1.048e-15
Intelligence	rs12030420	A	T	0.0150893	0.00293111	2.626e-07
Intelligence	rs12032162	T	C	0.0265313	0.00330526	9.954e-16
Intelligence	rs6660666	T	C	0.0151746	0.00288985	1.514e-07
Intelligence	rs12031417	A	G	0.0260543	0.00332538	4.688e-15
Intelligence	rs12037560	A	C	-0.0267067	0.00330528	6.497e-16
Intelligence	rs12037588	C	G	0.0261348	0.00332546	3.887e-15
Intelligence	rs12037657	T	C	-0.0264719	0.00330362	1.116e-15
Intelligence	rs12027990	T	C	0.0260373	0.00333171	5.51e-15
Intelligence	rs12027245	A	G	0.0133818	0.00293719	5.211e-06
Intelligence	rs12028010	T	C	0.0256131	0.00328373	6.189e-15
Intelligence	rs34190295	T	C	0.0259333	0.00332393	6.104e-15
Intelligence	rs34961305	A	G	0.0259071	0.00332397	6.501e-15
Intelligence	rs35812095	T	C	0.0259573	0.00332403	5.771e-15
Intelligence	rs2364535	A	G	-0.0264154	0.0033044	1.303e-15
Intelligence	rs12030762	T	C	0.0267643	0.00331529	6.874e-16
Intelligence	rs35529558	A	G	0.0258905	0.00332441	6.81e-15
Intelligence	rs12041533	T	C	-0.0267857	0.00331589	6.573e-16
Intelligence	rs35502198	T	G	0.0262337	0.00333253	3.495e-15
Intelligence	rs6600370	A	G	0.0146696	0.00288828	3.795e-07
Intelligence	rs34862272	A	C	0.0259084	0.00332458	6.562e-15
Intelligence	rs34796305	A	G	0.025999	0.00332511	5.313e-15
Intelligence	rs55707527	T	G	-0.0261473	0.00335609	6.638e-15
Intelligence	rs36060279	A	T	0.0261323	0.00335632	6.918e-15
Intelligence	rs35972058	A	G	-0.0261161	0.00335294	6.764e-15
Intelligence	rs12032906	T	C	0.0263668	0.00333124	2.476e-15
Intelligence	rs34315814	T	C	0.0254014	0.00334889	3.337e-14
Intelligence	rs12032191	A	G	0.0255995	0.00333024	1.504e-14
Intelligence	rs12032215	A	G	0.0258511	0.00332575	7.656e-15
Intelligence	rs12035353	A	G	-0.0257773	0.00332568	9.149e-15
Intelligence	rs2364534	A	G	0.0259007	0.00332401	6.588e-15
Intelligence	rs2364533	C	G	0.0258398	0.00332387	7.632e-15
Intelligence	rs2364532	T	C	0.0141612	0.00294902	1.569e-06
Intelligence	rs68132196	A	C	-0.0258578	0.0033232	7.204e-15
Intelligence	rs56381773	T	C	0.0258043	0.00332316	8.176e-15
Intelligence	rs56096486	A	C	0.0257784	0.00332324	8.723e-15
Intelligence	rs57529969	A	G	-0.0257581	0.00332319	9.15e-15
Intelligence	rs60825180	A	G	0.0257958	0.00332335	8.382e-15
Intelligence	rs61477144	A	G	0.0258271	0.00332309	7.716e-15
Intelligence	rs7521544	A	G	-0.0263135	0.00330239	1.614e-15
Intelligence	rs7513682	T	C	0.0257487	0.00332241	9.219e-15
Intelligence	rs7556585	A	G	0.0256584	0.00332362	1.161e-14
Intelligence	rs12038386	A	G	-0.0256783	0.00332362	1.108e-14
Intelligence	rs11209838	T	C	-0.0142779	0.00294815	1.279e-06
Intelligence	rs56409354	A	G	-0.0257633	0.00332215	8.868e-15
Intelligence	rs11209839	T	C	0.0145619	0.00292995	6.681e-07
Intelligence	rs34008156	T	G	-0.0257721	0.003322	8.638e-15
Intelligence	rs12744310	T	C	-0.0262372	0.00330194	1.929e-15
Intelligence	rs56077539	T	C	0.0257351	0.00332194	9.382e-15
Intelligence	rs55929643	A	G	0.0256782	0.00332189	1.074e-14
Intelligence	rs34759578	A	G	-0.0257253	0.00332196	9.605e-15
Intelligence	rs72665690	C	G	0.0257376	0.00332269	9.513e-15
Intelligence	rs72665691	A	T	-0.0257505	0.00332265	9.175e-15
Intelligence	rs72665692	A	G	0.0257093	0.00332205	9.984e-15
Intelligence	rs72665694	A	G	0.0257029	0.00332208	1.017e-14
Intelligence	rs72665696	T	G	-0.0259904	0.00332955	5.918e-15
Intelligence	rs72665698	T	G	0.025757	0.00332177	8.87e-15
Intelligence	rs12751511	A	T	0.0263858	0.00330898	1.538e-15
Intelligence	rs12755632	A	G	0.0149306	0.00293045	3.495e-07
Intelligence	rs34073585	T	C	0.0260807	0.00332875	4.673e-15
Intelligence	rs12036554	T	G	0.0257054	0.0033267	1.098e-14
Intelligence	rs12036555	T	C	0.0257559	0.00332677	9.778e-15
Intelligence	rs1892417	T	C	0.0251003	0.00328925	2.324e-14
Intelligence	rs1892419	T	C	0.0262013	0.00326903	1.105e-15
Intelligence	rs1892420	T	C	-0.0256219	0.00329415	7.343e-15
Intelligence	rs28541673	A	G	0.0257268	0.00329198	5.492e-15
Intelligence	rs11209858	A	G	0.0125462	0.0028321	9.411e-06
Intelligence	rs12724625	C	G	-0.0260533	0.00327262	1.708e-15
Intelligence	rs12041352	T	G	0.0260285	0.00327237	1.808e-15
Intelligence	rs28566545	A	G	-0.0257178	0.00329209	5.615e-15
Intelligence	rs16828067	A	G	0.0258449	0.00329277	4.187e-15
Intelligence	rs16828071	A	G	-0.0257846	0.00329263	4.844e-15
Intelligence	rs2363810	A	G	-0.0260361	0.0032721	1.758e-15
Intelligence	rs67483852	T	C	-0.025787	0.00329252	4.81e-15
Intelligence	rs36015391	T	G	0.0257574	0.00329169	5.078e-15
Intelligence	rs28399806	T	C	-0.0255637	0.00329217	8.146e-15
Intelligence	rs12406967	A	G	0.0125804	0.00283152	8.858e-06
Intelligence	rs35932978	A	C	0.0257869	0.00329167	4.726e-15
Intelligence	rs2154317	A	G	0.0126739	0.00283153	7.614e-06
Intelligence	rs12042464	A	G	-0.0259222	0.00327342	2.396e-15
Intelligence	rs35021924	A	G	0.0255884	0.00329322	7.866e-15
Intelligence	rs12043581	A	G	-0.0259061	0.00327263	2.456e-15
Intelligence	rs12725272	A	T	-0.0125728	0.0028349	9.225e-06
Intelligence	rs35592291	A	G	-0.0255992	0.0032925	7.563e-15
Intelligence	rs2363811	A	G	0.0259295	0.00327269	2.323e-15
Intelligence	rs12026778	T	C	-0.0258837	0.00327269	2.588e-15
Intelligence	rs4453028	A	G	-0.0257735	0.00327282	3.416e-15
Intelligence	rs4406620	A	G	0.0258669	0.00327429	2.786e-15
Intelligence	rs35436312	A	G	-0.0257217	0.00329175	5.543e-15
Intelligence	rs1316274	A	G	-0.0260063	0.00327205	1.889e-15
Intelligence	rs12037129	T	C	0.026034	0.0032706	1.718e-15
Intelligence	rs17362424	T	G	-0.0260789	0.00330154	2.814e-15
Intelligence	rs72667608	A	G	0.0257574	0.00329168	5.071e-15
Intelligence	rs72667610	A	G	-0.0257336	0.00329201	5.412e-15
Intelligence	rs35410722	T	C	-0.0257308	0.0032908	5.32e-15
Intelligence	rs34539673	A	G	-0.0257588	0.0032906	4.954e-15
Intelligence	rs12040046	A	G	0.0260471	0.00327102	1.681e-15
Intelligence	rs35690915	T	C	0.0257531	0.0032907	5.018e-15
Intelligence	rs12728217	T	C	-0.0257772	0.00329085	4.757e-15
Intelligence	rs12752553	T	C	0.0257854	0.00329063	4.637e-15
Intelligence	rs12732820	T	C	-0.0260728	0.00327095	1.572e-15
Intelligence	rs4660187	A	G	-0.0128651	0.00282873	5.41e-06
Intelligence	rs11209895	T	C	0.0125902	0.00284589	9.685e-06
Intelligence	rs12045184	A	G	-0.0259369	0.00329985	3.847e-15
Intelligence	rs12724690	T	C	0.0260267	0.00327132	1.779e-15
Intelligence	rs35464028	T	G	0.0257599	0.003292	5.094e-15
Intelligence	rs34152153	T	C	0.0258376	0.00329142	4.166e-15
Intelligence	rs36040148	T	C	0.0257292	0.00329144	5.428e-15
Intelligence	rs35807669	T	C	-0.025757	0.00329163	5.096e-15
Intelligence	rs12026404	A	C	-0.026088	0.00327204	1.543e-15
Intelligence	rs12047272	A	G	-0.0259949	0.00327185	1.937e-15
Intelligence	rs2364531	A	C	0.0128681	0.00283002	5.444e-06
Intelligence	rs12047161	T	G	-0.0260803	0.00327313	1.618e-15
Intelligence	rs12044881	A	G	0.0128983	0.0028379	5.494e-06
Intelligence	rs12757611	A	G	-0.0261403	0.00327327	1.395e-15
Intelligence	rs12028244	T	C	-0.0253708	0.00329191	1.289e-14
Intelligence	rs12046670	T	G	0.0259148	0.00327331	2.426e-15
Intelligence	rs12045979	A	G	0.0255429	0.00329415	8.907e-15
Intelligence	rs12047439	A	T	-0.0263654	0.00327968	9.029e-16
Intelligence	rs9661428	T	C	0.0129796	0.00282412	4.314e-06
Intelligence	rs7540857	T	C	0.0131934	0.00280711	2.603e-06
Intelligence	rs4660524	C	G	0.0127957	0.00283845	6.55e-06
Intelligence	rs11209926	T	C	-0.0129577	0.00282672	4.569e-06
Intelligence	rs4609415	A	C	0.0132509	0.00280739	2.357e-06
Intelligence	rs12048805	A	G	-0.0261736	0.00327621	1.366e-15
Intelligence	rs12048808	C	G	-0.0262723	0.00331052	2.09e-15
Intelligence	rs4660525	T	C	-0.0128169	0.00282497	5.707e-06
Intelligence	rs10789335	A	C	0.013265	0.00280741	2.298e-06
Intelligence	rs12022655	T	G	-0.0256649	0.00329714	7.008e-15
Intelligence	rs35030637	T	C	-0.0258033	0.00330854	6.231e-15
Intelligence	rs4660190	T	C	0.0132954	0.00280791	2.193e-06
Intelligence	rs12032040	T	C	-0.0255831	0.00330276	9.477e-15
Intelligence	rs6660265	T	C	0.0257978	0.00327674	3.467e-15
Intelligence	rs7549375	C	G	-0.0128527	0.00283974	6.02e-06
Intelligence	rs12024263	A	G	0.025391	0.00327583	9.124e-15
Intelligence	rs6600373	T	C	-0.0162312	0.00350112	3.559e-06
Intelligence	rs10218712	T	G	0.0177779	0.00300607	3.338e-09
Intelligence	rs61774743	T	C	-0.0172811	0.00299395	7.834e-09
Intelligence	rs2364543	T	G	0.0174397	0.00283618	7.781e-10
Intelligence	rs2364544	A	G	-0.0174024	0.00283612	8.454e-10
Intelligence	rs11578963	A	G	0.0172254	0.00282616	1.094e-09
Intelligence	rs61774744	A	G	-0.0172728	0.00282976	1.033e-09
Intelligence	rs11581271	C	G	-0.0184402	0.00310493	2.868e-09
Intelligence	rs4636447	A	G	0.0176573	0.00281435	3.524e-10
Intelligence	rs10889949	T	G	0.0172335	0.00281548	9.317e-10
Intelligence	rs6683382	A	T	0.0176345	0.0029588	2.527e-09
Intelligence	rs56233836	T	C	-0.0206694	0.0039551	1.728e-07
Intelligence	rs4660192	T	C	0.016045	0.00274273	4.918e-09
Intelligence	rs60144015	A	C	0.0150493	0.00276135	5.031e-08
Intelligence	rs55784313	A	G	-0.0203279	0.00396486	2.948e-07
Intelligence	rs61774752	T	C	-0.0148305	0.00277725	9.278e-08
Intelligence	rs4359027	A	G	0.0147203	0.00278056	1.196e-07
Intelligence	rs1892423	A	C	-0.0161275	0.00279846	8.275e-09
Intelligence	rs10889959	T	C	-0.0165384	0.00278331	2.814e-09
Intelligence	rs10749805	A	G	0.016688	0.00278738	2.135e-09
Intelligence	rs11210820	A	C	-0.0301625	0.00681638	9.666e-06
Intelligence	rs61769029	C	G	0.0685485	0.0137124	5.771e-07
Intelligence	rs2782652	T	C	-0.0124322	0.00274684	6.007e-06
Intelligence	rs2842198	A	G	0.0136032	0.00283223	1.566e-06
Intelligence	rs2105029	T	C	-0.0145809	0.00283951	2.816e-07
Intelligence	rs7413861	A	C	0.0146975	0.00287117	3.065e-07
Intelligence	rs2105028	T	C	0.01479	0.0028881	3.038e-07
Intelligence	rs12069733	A	G	-0.013357	0.00285956	3.003e-06
Intelligence	rs4660733	T	C	-0.0144706	0.00287628	4.88e-07
Intelligence	rs2842173	T	C	0.0150386	0.00305289	8.373e-07
Intelligence	rs2842172	A	T	-0.0150794	0.00305994	8.322e-07
Intelligence	rs2494996	A	T	0.0154818	0.0030297	3.218e-07
Intelligence	rs867605	T	C	-0.0154077	0.00302172	3.407e-07
Intelligence	rs2842192	A	G	-0.0154014	0.00308089	5.756e-07
Intelligence	rs34898652	A	G	0.0151163	0.00286674	1.344e-07
Intelligence	rs882464	T	G	0.0144722	0.0030372	1.892e-06
Intelligence	rs2819341	A	G	-0.0147577	0.00304597	1.269e-06
Intelligence	rs10789434	C	G	0.0146729	0.00303849	1.37e-06
Intelligence	rs11210860	A	G	0.0154053	0.00285178	6.579e-08
Intelligence	rs2152113	T	C	0.015348	0.00285014	7.248e-08
Intelligence	rs11577403	A	G	0.0149284	0.00285328	1.673e-07
Intelligence	rs2819330	A	G	-0.01474	0.00303666	1.21e-06
Intelligence	rs2782639	A	G	0.0150618	0.00303542	6.964e-07
Intelligence	rs2842189	T	C	0.0162587	0.00285742	1.273e-08
Intelligence	rs2782640	T	C	-0.0158457	0.00283872	2.381e-08
Intelligence	rs951740	A	G	-0.0160305	0.00285544	1.982e-08
Intelligence	rs1889588	T	C	-0.0152566	0.00307098	6.778e-07
Intelligence	rs2782641	A	G	-0.0144458	0.00283975	3.639e-07
Intelligence	rs2842188	T	C	0.0164114	0.00285813	9.337e-09
Intelligence	rs2819333	A	T	0.016066	0.00284657	1.661e-08
Intelligence	rs2819334	T	C	-0.0160717	0.00284102	1.543e-08
Intelligence	rs2819335	A	G	0.0159422	0.00286575	2.647e-08
Intelligence	rs2842187	T	C	0.0162212	0.00285735	1.368e-08
Intelligence	rs2819336	T	C	0.0164912	0.00289067	1.167e-08
Intelligence	rs11580258	A	G	0.0160681	0.00287392	2.258e-08
Intelligence	rs2819339	T	G	-0.0168192	0.00325574	2.391e-07
Intelligence	rs2842185	T	C	-0.0161952	0.00285327	1.381e-08
Intelligence	rs2842183	T	C	0.016588	0.00325637	3.514e-07
Intelligence	rs10890253	C	G	-0.0167353	0.00325526	2.729e-07
Intelligence	rs2842178	A	G	0.0160769	0.00287345	2.207e-08
Intelligence	rs2494995	A	C	0.0164669	0.003246	3.92e-07
Intelligence	rs2842176	T	C	-0.0165509	0.00325677	3.743e-07
Intelligence	rs2842175	A	G	-0.0165739	0.00326966	3.998e-07
Intelligence	rs11580074	A	G	-0.0167233	0.0032504	2.676e-07
Intelligence	rs11210869	A	G	-0.0162577	0.00285673	1.262e-08
Intelligence	rs10789435	T	G	-0.0163625	0.00325234	4.891e-07
Intelligence	rs3000761	T	C	-0.0163192	0.00325213	5.21e-07
Intelligence	rs68191270	A	C	-0.0165451	0.00325243	3.632e-07
Intelligence	rs12076635	C	G	0.0165608	0.00323137	2.979e-07
Intelligence	rs61769611	A	G	0.0163615	0.00287599	1.275e-08
Intelligence	rs2842194	A	G	-0.017571	0.00327024	7.747e-08
Intelligence	rs11210871	C	G	-0.0173454	0.0029265	3.079e-09
Intelligence	rs10890255	A	G	-0.017708	0.00323788	4.514e-08
Intelligence	rs2478978	T	C	-0.0175798	0.00327553	7.993e-08
Intelligence	rs11586016	C	G	0.015973	0.00286357	2.435e-08
Intelligence	rs12089622	A	C	0.0174219	0.00323107	6.969e-08
Intelligence	rs2842186	A	G	0.0178048	0.00327354	5.372e-08
Intelligence	rs943513	A	G	0.0154895	0.0028489	5.431e-08
Intelligence	rs1887402	A	G	0.0159082	0.00283467	1.998e-08
Intelligence	rs3001723	A	G	-0.0163541	0.00291881	2.107e-08
Intelligence	rs2819340	T	C	-0.0171773	0.00327999	1.633e-07
Intelligence	rs2842171	A	G	-0.0157481	0.00285603	3.509e-08
Intelligence	rs10789436	T	G	-0.0172678	0.00330294	1.71e-07
Intelligence	rs650729	C	G	-0.0170954	0.00328252	1.905e-07
Intelligence	rs663618	T	C	-0.0170803	0.00330055	2.275e-07
Intelligence	rs552638	A	G	0.0158612	0.00285326	2.707e-08
Intelligence	rs2004899	A	G	-0.0169912	0.00324198	1.6e-07
Intelligence	rs1808730	A	G	0.0158378	0.00285572	2.926e-08
Intelligence	rs3791134	A	G	0.0162366	0.00283906	1.071e-08
Intelligence	rs3791136	T	C	0.0161215	0.0028438	1.439e-08
Intelligence	rs3791137	A	G	0.0171386	0.00325086	1.35e-07
Intelligence	rs3791138	A	C	-0.0169847	0.00327069	2.072e-07
Intelligence	rs3828150	T	C	-0.017232	0.0032773	1.457e-07
Intelligence	rs6698389	A	G	-0.0160215	0.00286099	2.143e-08
Intelligence	rs61769642	A	G	0.0162397	0.0028596	1.354e-08
Intelligence	rs3791139	T	C	-0.0159737	0.0028601	2.34e-08
Intelligence	rs3791140	A	G	0.0161054	0.00286522	1.9e-08
Intelligence	rs501299	A	C	-0.0162703	0.00284396	1.058e-08
Intelligence	rs10890261	T	G	-0.017093	0.00327139	1.742e-07
Intelligence	rs58097944	A	G	0.0131914	0.00275396	1.67e-06
Intelligence	rs573350	T	C	-0.0171016	0.00327304	1.746e-07
Intelligence	rs605709	T	C	0.0162081	0.00284303	1.194e-08
Intelligence	rs72673082	A	G	0.0159873	0.0028605	2.279e-08
Intelligence	rs583040	A	G	0.0158825	0.00285965	2.793e-08
Intelligence	rs674725	T	C	0.0171124	0.00332473	2.64e-07
Intelligence	rs673253	T	C	0.0140265	0.00279802	5.352e-07
Intelligence	rs673242	T	C	0.0157676	0.00286216	3.611e-08
Intelligence	rs56175694	T	C	0.0157707	0.00286219	3.58e-08
Intelligence	rs596522	A	C	0.0160094	0.0028456	1.849e-08
Intelligence	rs17371903	A	G	-0.0162939	0.0028456	1.029e-08
Intelligence	rs631248	A	G	0.0178468	0.00321101	2.721e-08
Intelligence	rs539096	A	G	-0.0165484	0.00327561	4.367e-07
Intelligence	rs519669	C	G	0.0161145	0.0033069	1.097e-06
Intelligence	rs11210887	A	G	0.0156547	0.00290386	6.998e-08
Intelligence	rs549845	A	G	0.0155766	0.00292573	1.016e-07
Intelligence	rs499257	T	C	-0.0134956	0.00285803	2.332e-06
Intelligence	rs3791151	A	C	0.0139398	0.00291201	1.692e-06
Intelligence	rs603542	T	C	-0.0131101	0.00287566	5.146e-06
Intelligence	rs55684236	A	G	0.0138385	0.00291153	2.005e-06
Intelligence	rs653953	A	G	0.0130118	0.0028986	7.151e-06
Intelligence	rs12405972	T	G	0.0141606	0.00291012	1.139e-06
Intelligence	rs2970610	T	C	-0.0131185	0.00287245	4.949e-06
Intelligence	rs61769649	A	G	0.0141195	0.00291005	1.225e-06
Intelligence	rs11210892	A	G	0.0133301	0.00285197	2.956e-06
Intelligence	rs35393217	A	G	0.0140206	0.00290943	1.444e-06
Intelligence	rs35290231	A	G	0.0140717	0.00290917	1.316e-06
Intelligence	rs192652246	A	G	0.117022	0.0258383	5.92e-06
Intelligence	rs55666439	T	G	-0.0141549	0.00291013	1.148e-06
Intelligence	rs61768370	A	T	-0.0140622	0.00290902	1.337e-06
Intelligence	rs517191	A	G	0.013893	0.00290103	1.675e-06
Intelligence	rs660899	T	G	0.0141957	0.00288354	8.502e-07
Intelligence	rs61768371	A	G	0.0138681	0.00290737	1.843e-06
Intelligence	rs2274465	C	G	-0.0142976	0.00289015	7.549e-07
Intelligence	rs11589584	T	G	-0.0139846	0.00290922	1.529e-06
Intelligence	rs61768372	T	C	0.0139944	0.00290943	1.511e-06
Intelligence	rs11590619	C	G	0.0137376	0.00291112	2.375e-06
Intelligence	rs489319	T	C	0.0142998	0.00290233	8.358e-07
Intelligence	rs607062	T	C	-0.0138971	0.00310133	7.423e-06
Intelligence	rs618678	T	C	0.0143183	0.00291259	8.84e-07
Intelligence	rs3791033	T	C	-0.0144369	0.0029475	9.691e-07
Intelligence	rs586339	A	C	0.0139693	0.00309878	6.537e-06
Intelligence	rs10789442	A	C	-0.0148349	0.0029266	4e-07
Intelligence	rs9787076	A	C	-0.0147673	0.00293118	4.705e-07
Intelligence	rs3791034	A	G	-0.0145512	0.00292958	6.809e-07
Intelligence	rs4660257	T	C	-0.0157661	0.00299451	1.404e-07
Intelligence	rs61768374	T	G	-0.0155118	0.00300792	2.51e-07
Intelligence	rs1971342	A	G	0.0154805	0.00301177	2.752e-07
Intelligence	rs11805774	A	G	0.0155297	0.00299454	2.149e-07
Intelligence	rs17401357	C	G	0.0156197	0.002994	1.814e-07
Intelligence	rs3791035	C	G	0.015604	0.00299386	1.865e-07
Intelligence	rs2270972	C	G	-0.0155273	0.00298717	2.015e-07
Intelligence	rs56319043	T	C	0.0140753	0.00318229	9.733e-06
Intelligence	rs112984125	A	G	0.0160308	0.00299417	8.607e-08
Intelligence	rs304300	T	G	-0.0221145	0.00430411	2.777e-07
Intelligence	rs17531412	A	G	-0.0159905	0.00299896	9.712e-08
Intelligence	rs112361411	T	C	0.0159738	0.00299921	1.001e-07
Intelligence	rs11810109	A	T	-0.0160636	0.00300367	8.884e-08
Intelligence	rs12410155	A	C	-0.0160539	0.00297681	6.913e-08
Intelligence	rs12410444	A	G	-0.0159865	0.00299485	9.401e-08
Intelligence	rs6429637	A	G	-0.0158544	0.00293328	6.498e-08
Intelligence	rs6673970	A	C	-0.0158236	0.00293301	6.854e-08
Intelligence	rs3791040	A	G	-0.0157557	0.00292313	7.063e-08
Intelligence	rs1013793	T	C	0.015867	0.00292857	6.011e-08
Intelligence	rs1029632	A	C	0.0159135	0.00294531	6.569e-08
Intelligence	rs1472661	T	C	0.0159202	0.00292705	5.359e-08
Intelligence	rs59305903	T	C	0.0158764	0.00294444	6.954e-08
Intelligence	rs6696529	A	T	0.0159171	0.002997	1.093e-07
Intelligence	rs112646031	C	G	-0.0161943	0.002978	5.384e-08
Intelligence	rs7551551	A	C	0.0161726	0.00297784	5.603e-08
Intelligence	rs7511800	A	T	-0.0159052	0.00297237	8.749e-08
Intelligence	rs56338811	A	G	-0.0158527	0.00294168	7.092e-08
Intelligence	rs56367078	T	G	0.0158726	0.00294428	6.988e-08
Intelligence	rs56701980	T	C	-0.0158656	0.00294189	6.946e-08
Intelligence	rs12062824	A	G	-0.0158284	0.00294044	7.343e-08
Intelligence	rs6668616	T	C	-0.0158161	0.00294034	7.491e-08
Intelligence	rs11584382	T	C	0.0159144	0.00295204	6.988e-08
Intelligence	rs6700256	A	G	0.0158218	0.00294031	7.421e-08
Intelligence	rs6429639	A	G	0.0159662	0.00294417	5.845e-08
Intelligence	rs3791043	T	G	0.0159488	0.00292532	4.974e-08
Intelligence	rs3791044	A	G	0.0161453	0.00297719	5.85e-08
Intelligence	rs6678767	A	G	0.0158514	0.00294034	7.018e-08
Intelligence	rs11210912	T	G	-0.0158763	0.0029406	6.709e-08
Intelligence	rs11581514	A	G	-0.0159232	0.00294438	6.387e-08
Intelligence	rs11587515	T	C	0.0160317	0.00295189	5.604e-08
Intelligence	rs11210914	T	C	-0.0159473	0.00294448	6.1e-08
Intelligence	rs112518613	T	C	-0.0158772	0.00294022	6.655e-08
Intelligence	rs6664485	T	C	-0.0158764	0.00292275	5.565e-08
Intelligence	rs7520053	A	G	-0.01599	0.0029334	4.997e-08
Intelligence	rs7551644	A	T	-0.0161399	0.00292549	3.452e-08
Intelligence	rs4660261	A	G	0.0135721	0.00304239	8.146e-06
Intelligence	rs3791046	A	C	0.0160937	0.00292666	3.818e-08
Intelligence	rs11210916	A	G	0.0160027	0.00294438	5.491e-08
Intelligence	rs6656457	C	G	0.0161354	0.00292468	3.439e-08
Intelligence	rs4660745	T	C	0.0159342	0.0029437	6.199e-08
Intelligence	rs11210917	A	T	0.0159873	0.00292486	4.593e-08
Intelligence	rs3791047	A	G	-0.016139	0.002944	4.211e-08
Intelligence	rs7531165	T	C	0.01612	0.00296379	5.364e-08
Intelligence	rs7516647	T	C	0.0162959	0.0029602	3.682e-08
Intelligence	rs10890280	A	G	-0.0160775	0.00296414	5.823e-08
Intelligence	rs7529895	T	C	0.0159675	0.00298346	8.713e-08
Intelligence	rs61768432	A	T	-0.0159299	0.00297588	8.672e-08
Intelligence	rs55695044	T	C	0.0159218	0.00297436	8.665e-08
Intelligence	rs11590279	T	C	0.0158845	0.00298469	1.027e-07
Intelligence	rs2158954	A	G	0.0158291	0.00297595	1.041e-07
Intelligence	rs12083110	T	C	-0.0158321	0.00297595	1.037e-07
Intelligence	rs10890281	A	C	0.0158374	0.0029586	8.641e-08
Intelligence	rs6680338	A	G	0.0275813	0.0044565	6.068e-10
Intelligence	rs12354267	T	C	-0.0153039	0.00295784	2.287e-07
Intelligence	rs917293	A	G	0.0280745	0.00433718	9.608e-11
Intelligence	rs4660749	T	G	-0.0288431	0.00444561	8.724e-11
Intelligence	rs4660750	T	C	-0.0288356	0.00444856	9.055e-11
Intelligence	rs3828139	T	C	0.0136384	0.00273478	6.134e-07
Intelligence	rs11577684	C	G	-0.0138359	0.00287529	1.495e-06
Intelligence	rs6691988	A	G	0.0273231	0.00426857	1.549e-10
Intelligence	rs9787240	A	G	-0.0146376	0.00289337	4.218e-07
Intelligence	rs1354261	A	C	-0.0270418	0.00426191	2.226e-10
Intelligence	rs1502907	A	G	-0.0281388	0.0044432	2.397e-10
Intelligence	rs34224911	A	T	-0.013544	0.00288723	2.715e-06
Intelligence	rs12401813	A	C	-0.0133984	0.00286782	2.986e-06
Intelligence	rs3791055	T	C	-0.0278989	0.00444108	3.349e-10
Intelligence	rs11210928	T	C	0.027408	0.00439795	4.596e-10
Intelligence	rs6670344	A	G	-0.0278792	0.0044429	3.499e-10
Intelligence	rs246778	T	C	-0.0273146	0.00437804	4.415e-10
Intelligence	rs246777	C	G	0.0277174	0.0044362	4.163e-10
Intelligence	rs246776	T	C	0.0135838	0.00274586	7.546e-07
Intelligence	rs246775	T	C	-0.0277445	0.00445981	4.947e-10
Intelligence	rs37471	T	C	0.0132148	0.00287529	4.306e-06
Intelligence	rs37470	C	G	0.0134942	0.00289574	3.16e-06
Intelligence	rs37469	A	G	0.0138402	0.0027336	4.135e-07
Intelligence	rs37468	A	T	-0.0279008	0.00448133	4.781e-10
Intelligence	rs541487	A	G	0.0274307	0.0043805	3.802e-10
Intelligence	rs37464	A	G	-0.0275856	0.00437867	2.968e-10
Intelligence	rs37463	A	G	0.0139829	0.00274874	3.636e-07
Intelligence	rs37462	T	C	0.0279126	0.00450785	5.94e-10
Intelligence	rs37461	T	C	0.0141156	0.00279462	4.398e-07
Intelligence	rs39722	C	G	0.0279714	0.00450933	5.545e-10
Intelligence	rs641356	T	C	0.0275762	0.00447957	7.472e-10
Intelligence	rs556667	T	G	0.0276447	0.00445236	5.346e-10
Intelligence	rs37459	A	G	-0.0133992	0.002889	3.525e-06
Intelligence	rs37458	A	G	-0.0130366	0.0028608	5.196e-06
Intelligence	rs37457	A	G	0.0278287	0.00448055	5.271e-10
Intelligence	rs37456	T	C	0.0132786	0.0028723	3.78e-06
Intelligence	rs37455	A	G	-0.0130862	0.00288053	5.535e-06
Intelligence	rs37454	A	C	0.0132763	0.00289244	4.422e-06
Intelligence	rs37453	A	G	-0.0133195	0.0028799	3.754e-06
Intelligence	rs42962	A	C	-0.0281784	0.00447134	2.936e-10
Intelligence	rs246774	T	C	0.028243	0.0046096	8.98e-10
Intelligence	rs246773	A	G	-0.0282798	0.00461109	8.638e-10
Intelligence	rs3011218	A	T	0.0278767	0.00449988	5.835e-10
Intelligence	rs2906470	T	C	-0.0282551	0.00460631	8.584e-10
Intelligence	rs3011221	A	G	-0.0280491	0.00446998	3.489e-10
Intelligence	rs2906467	A	C	0.0284459	0.0045755	5.054e-10
Intelligence	rs3124746	C	G	0.0284589	0.00457613	4.993e-10
Intelligence	rs2906465	T	C	-0.0284388	0.00457583	5.125e-10
Intelligence	rs3011226	A	G	0.0284679	0.00460347	6.241e-10
Intelligence	rs3011227	A	G	0.0274763	0.00438079	3.573e-10
Intelligence	rs3011229	A	G	-0.0279652	0.004468	3.868e-10
Intelligence	rs2906464	T	C	0.0283501	0.00460753	7.588e-10
Intelligence	rs2906463	A	G	-0.0280864	0.00449886	4.299e-10
Intelligence	rs2906462	A	G	0.0280309	0.00449718	4.576e-10
Intelligence	rs2906461	C	G	0.0282755	0.00457903	6.616e-10
Intelligence	rs2906460	A	G	-0.0278938	0.00449899	5.629e-10
Intelligence	rs2906459	A	C	-0.0277577	0.00450101	6.941e-10
Intelligence	rs3011230	T	G	0.0278654	0.00460662	1.459e-09
Intelligence	rs2906456	T	C	-0.0279272	0.00457972	1.077e-09
Intelligence	rs2906455	T	C	-0.0279436	0.0046066	1.309e-09
Intelligence	rs3011231	A	G	-0.0279254	0.00457944	1.073e-09
Intelligence	rs3791097	C	G	-0.0281547	0.00460496	9.718e-10
Intelligence	rs17474535	A	G	0.0279909	0.00457443	9.409e-10
Intelligence	rs61770286	A	G	0.0280593	0.00460215	1.084e-09
Intelligence	rs61770287	T	C	-0.0286093	0.00460475	5.191e-10
Intelligence	rs17533707	T	C	-0.0285626	0.00457734	4.382e-10
Intelligence	rs61770289	T	C	0.0279892	0.0045749	9.473e-10
Intelligence	rs783301	T	C	-0.0280505	0.00459242	1.009e-09
Intelligence	rs2485995	A	G	-0.0280103	0.00459261	1.067e-09
Intelligence	rs2486012	A	G	0.0279962	0.0045641	8.561e-10
Intelligence	rs2428963	T	C	-0.0279425	0.00456352	9.185e-10
Intelligence	rs4314918	A	G	0.0182101	0.00338982	7.768e-08
Intelligence	rs2248305	T	C	-0.0279143	0.0045634	9.53e-10
Intelligence	rs1859725	A	G	0.0279211	0.00456376	9.478e-10
Intelligence	rs6674176	A	G	0.0180171	0.00338413	1.016e-07
Intelligence	rs1766964	T	C	0.0277112	0.00458871	1.55e-09
Intelligence	rs1766966	A	G	0.0270382	0.00445661	1.304e-09
Intelligence	rs1636877	A	G	-0.0276002	0.00459008	1.822e-09
Intelligence	rs2245439	T	C	-0.0277131	0.00458826	1.54e-09
Intelligence	rs2485991	T	C	0.0267021	0.00441576	1.471e-09
Intelligence	rs2428961	T	C	-0.0277239	0.00458398	1.463e-09
Intelligence	rs2428960	A	G	0.0278179	0.00458285	1.283e-09
Intelligence	rs2428959	T	C	-0.0276356	0.00457619	1.548e-09
Intelligence	rs1859726	T	C	0.0276528	0.00454742	1.193e-09
Intelligence	rs2485990	A	G	-0.0277161	0.00457513	1.378e-09
Intelligence	rs1548634	T	C	0.0270249	0.00440719	8.673e-10
Intelligence	rs1766968	T	C	0.0280871	0.00460822	1.097e-09
Intelligence	rs3120804	T	G	0.0282541	0.00464171	1.153e-09
Intelligence	rs11210937	T	C	-0.0189475	0.00341336	2.836e-08
Intelligence	rs3120805	T	C	-0.0282769	0.00464318	1.128e-09
Intelligence	rs2906597	A	G	0.0284491	0.00464248	8.875e-10
Intelligence	rs2485989	T	C	0.0278248	0.00462589	1.8e-09
Intelligence	rs2428957	A	G	0.0279017	0.00453391	7.537e-10
Intelligence	rs2486014	T	C	0.0270636	0.00455617	2.856e-09
Intelligence	rs1008137	T	C	-0.0262704	0.00440261	2.413e-09
Intelligence	rs1636879	C	G	-0.0258527	0.00439373	3.999e-09
Intelligence	rs7412307	C	G	-0.0178055	0.00339994	1.633e-07
Intelligence	rs2486007	A	G	0.0275529	0.00453545	1.241e-09
Intelligence	rs4660761	A	G	0.0176123	0.00340401	2.297e-07
Intelligence	rs12410334	A	C	-0.0175782	0.00340531	2.441e-07
Intelligence	rs2428954	A	G	0.023553	0.0042933	4.107e-08
Intelligence	rs2428953	A	G	-0.0237759	0.00430333	3.294e-08
Intelligence	rs2993619	T	C	-0.0237968	0.00431415	3.465e-08
Intelligence	rs803619	T	C	-0.0231678	0.00444083	1.821e-07
Intelligence	rs12144626	T	C	0.0133176	0.00279196	1.842e-06
Intelligence	rs741959	A	G	0.0132668	0.00276105	1.551e-06
Intelligence	rs1543502	T	C	-0.0132516	0.00277812	1.846e-06
Intelligence	rs6669341	A	G	0.013209	0.00277793	1.987e-06
Intelligence	rs7664	T	G	0.0139142	0.0027723	5.186e-07
Intelligence	rs977747	T	G	0.0138536	0.00276907	5.633e-07
Intelligence	rs2984618	T	G	0.0139708	0.00276594	4.388e-07
Intelligence	rs61782665	A	G	0.0139882	0.00278428	5.057e-07
Intelligence	rs11211480	A	G	0.0124597	0.00275902	6.309e-06
Intelligence	rs7525145	T	G	-0.0141256	0.00278392	3.892e-07
Intelligence	rs11211481	A	G	0.0137683	0.00276582	6.415e-07
Intelligence	rs12141363	A	C	-0.014143	0.00278352	3.755e-07
Intelligence	rs6700838	T	C	-0.0141529	0.00276695	3.136e-07
Intelligence	rs1015890	A	G	-0.0142872	0.00276242	2.321e-07
Intelligence	rs2008713	T	C	0.0142005	0.00277408	3.071e-07
Intelligence	rs12057184	T	C	-0.0139117	0.00279352	6.374e-07
Intelligence	rs911910	A	G	-0.0140146	0.00277902	4.574e-07
Intelligence	rs12407157	T	G	-0.0139737	0.00279586	5.786e-07
Intelligence	rs10443249	A	G	-0.0151997	0.00273721	2.814e-08
Intelligence	rs4622084	T	C	-0.0151859	0.0027367	2.868e-08
Intelligence	rs6587843	T	C	0.0159967	0.00273635	5.023e-09
Intelligence	rs4424536	A	G	0.0160777	0.00273663	4.232e-09
Intelligence	rs4456117	A	C	-0.0160904	0.002736	4.076e-09
Intelligence	rs3010317	A	G	-0.0162754	0.00275247	3.36e-09
Intelligence	rs2989868	A	G	0.0165015	0.00273656	1.644e-09
Intelligence	rs1831539	T	C	-0.0172035	0.00276228	4.722e-10
Intelligence	rs6668586	A	G	0.0169347	0.00277892	1.104e-09
Intelligence	rs2765873	A	G	-0.012175	0.00275452	9.863e-06
Intelligence	rs11811067	T	C	0.0133621	0.00302378	9.938e-06
Intelligence	rs115987737	A	G	0.041287	0.00934518	9.984e-06
Intelligence	rs1492057	T	C	-0.0246515	0.00441783	2.412e-08
Intelligence	rs1826355	A	G	-0.025289	0.00450383	1.96e-08
Intelligence	rs2420178	A	G	0.0251981	0.00446933	1.724e-08
Intelligence	rs1492069	T	G	-0.0254467	0.00437153	5.867e-09
Intelligence	rs854286	A	G	0.0260708	0.00437945	2.64e-09
Intelligence	rs854287	A	G	0.026228	0.00451273	6.183e-09
Intelligence	rs995841	T	C	-0.0250906	0.0043651	9.023e-09
Intelligence	rs1492065	C	G	-0.0254871	0.00437096	5.521e-09
Intelligence	rs1826358	A	G	0.0248609	0.00441343	1.767e-08
Intelligence	rs11801277	T	C	0.0248523	0.00438776	1.481e-08
Intelligence	rs854256	T	G	0.0252664	0.00446088	1.482e-08
Intelligence	rs854257	A	T	-0.0252124	0.00446158	1.591e-08
Intelligence	rs699226	T	C	0.0251926	0.00446995	1.744e-08
Intelligence	rs854259	A	C	0.0252427	0.00448999	1.892e-08
Intelligence	rs854260	T	C	-0.0252967	0.00446307	1.447e-08
Intelligence	rs2420180	A	C	-0.0240404	0.00448014	8.066e-08
Intelligence	rs2745543	A	G	-0.0253972	0.00449031	1.552e-08
Intelligence	rs864957	T	C	-0.0253401	0.0044731	1.468e-08
Intelligence	rs854276	A	G	0.0256327	0.00446174	9.21e-09
Intelligence	rs699228	A	G	-0.0253323	0.00446149	1.365e-08
Intelligence	rs861252	A	C	-0.0253154	0.00444441	1.223e-08
Intelligence	rs699229	A	C	0.0254986	0.00446092	1.088e-08
Intelligence	rs854271	T	C	0.0252714	0.00432286	5.032e-09
Intelligence	rs854270	T	C	-0.0253182	0.00444491	1.225e-08
Intelligence	rs61104245	T	C	-0.0252983	0.00445314	1.335e-08
Intelligence	rs12082973	A	G	0.0254848	0.00446084	1.11e-08
Intelligence	rs12090652	T	C	-0.0257061	0.00450668	1.169e-08
Intelligence	rs12088265	A	G	0.0253281	0.00447652	1.529e-08
Intelligence	rs11209352	T	C	-0.0256227	0.00446155	9.313e-09
Intelligence	rs115165658	T	C	0.0256524	0.00448861	1.096e-08
Intelligence	rs72680408	A	T	-0.0256285	0.00448835	1.13e-08
Intelligence	rs11209354	A	G	0.025557	0.0043339	3.711e-09
Intelligence	rs61081205	T	G	0.0255337	0.00447646	1.168e-08
Intelligence	rs10493450	A	T	-0.0257571	0.00446165	7.787e-09
Intelligence	rs12075697	T	C	0.0255773	0.00444978	9.022e-09
Intelligence	rs12065097	A	C	-0.025521	0.0044586	1.042e-08
Intelligence	rs12059133	A	G	0.025544	0.00446964	1.097e-08
Intelligence	rs112134147	T	C	0.02587	0.00446342	6.788e-09
Intelligence	rs9887767	A	C	0.0255233	0.0044975	1.386e-08
Intelligence	rs9887801	T	C	0.0253013	0.0044702	1.51e-08
Intelligence	rs11579356	A	G	0.0261181	0.00452654	7.926e-09
Intelligence	rs955842	T	C	-0.0252614	0.00435917	6.85e-09
Intelligence	rs955841	A	G	-0.0264191	0.00457949	7.969e-09
Intelligence	rs6671981	A	G	0.0253934	0.0043865	7.074e-09
Intelligence	rs6672072	A	G	0.0251603	0.00435979	7.89e-09
Intelligence	rs11588891	T	C	0.0260125	0.00450044	7.463e-09
Intelligence	rs11589397	T	C	0.0265424	0.00459528	7.643e-09
Intelligence	rs17488264	T	C	-0.0266796	0.00458176	5.777e-09
Intelligence	rs2131125	T	C	-0.0253107	0.00444828	1.273e-08
Intelligence	rs11209356	C	G	-0.0259491	0.00460254	1.723e-08
Intelligence	rs11209357	A	G	0.027446	0.00447951	8.928e-10
Intelligence	rs57887245	T	C	-0.0270644	0.00447197	1.432e-09
Intelligence	rs1388650	C	G	0.0276147	0.00451073	9.269e-10
Intelligence	rs72680446	A	C	-0.0277519	0.00453759	9.62e-10
Intelligence	rs4145632	A	T	-0.026432	0.00433667	1.093e-09
Intelligence	rs9988609	A	G	0.0263558	0.00431002	9.652e-10
Intelligence	rs115699118	A	G	0.0273313	0.00454158	1.768e-09
Intelligence	rs1844945	T	C	-0.0257764	0.00428821	1.845e-09
Intelligence	rs1826357	T	G	-0.0260626	0.00434086	1.924e-09
Intelligence	rs12081058	T	G	0.026537	0.00442358	1.991e-09
Intelligence	rs12092194	A	G	-0.0266035	0.0044236	1.809e-09
Intelligence	rs1586834	A	G	0.0260847	0.0043803	2.608e-09
Intelligence	rs7414744	T	C	0.0272061	0.00451853	1.73e-09
Intelligence	rs11589723	T	C	-0.0280369	0.00457074	8.562e-10
Intelligence	rs56197584	T	C	0.0279842	0.00456661	8.899e-10
Intelligence	rs55695883	T	C	0.0280139	0.00455289	7.594e-10
Intelligence	rs139380747	T	C	0.0282165	0.00454079	5.175e-10
Intelligence	rs7552964	A	T	0.0280062	0.0045546	7.782e-10
Intelligence	rs7518408	A	C	-0.0280356	0.00455419	7.457e-10
Intelligence	rs72680454	T	G	-0.0272841	0.00448899	1.215e-09
Intelligence	rs72680455	T	C	-0.0270875	0.00447357	1.403e-09
Intelligence	rs12240114	C	G	0.0262662	0.00434871	1.539e-09
Intelligence	rs9436416	A	T	-0.0261083	0.0043492	1.939e-09
Intelligence	rs72680457	A	G	-0.0278859	0.00453503	7.82e-10
Intelligence	rs72680458	A	G	-0.02781	0.00453523	8.703e-10
Intelligence	rs11582472	T	C	0.0280804	0.00453715	6.037e-10
Intelligence	rs11577312	T	C	-0.0274941	0.00452354	1.219e-09
Intelligence	rs6674177	A	G	0.0258074	0.00434176	2.776e-09
Intelligence	rs150821249	A	G	-0.0276997	0.00453276	9.881e-10
Intelligence	rs28450101	T	C	0.0271325	0.00444649	1.047e-09
Intelligence	rs28759443	T	C	0.027926	0.00453713	7.514e-10
Intelligence	rs72680459	A	G	0.0279004	0.00452709	7.121e-10
Intelligence	rs13374447	T	C	0.0272961	0.00450877	1.414e-09
Intelligence	rs55790538	A	C	0.0273658	0.00452327	1.452e-09
Intelligence	rs11588339	A	G	0.0274474	0.00452331	1.297e-09
Intelligence	rs55873617	T	C	0.0275612	0.00452194	1.098e-09
Intelligence	rs55950045	T	C	0.0275963	0.00453961	1.208e-09
Intelligence	rs10789275	A	C	-0.0261448	0.00435892	1.992e-09
Intelligence	rs11209362	A	C	-0.0256097	0.0044018	5.967e-09
Intelligence	rs11576549	T	G	-0.0268038	0.0044905	2.394e-09
Intelligence	rs55815583	T	C	0.0275038	0.00451771	1.141e-09
Intelligence	rs72680464	A	G	-0.0267607	0.00445269	1.86e-09
Intelligence	rs72680465	A	C	0.0267337	0.00445265	1.927e-09
Intelligence	rs72680466	A	C	-0.0265511	0.00443332	2.111e-09
Intelligence	rs72680467	A	G	-0.0268275	0.0044527	1.69e-09
Intelligence	rs4326670	T	C	-0.0259391	0.00440617	3.936e-09
Intelligence	rs57003411	C	G	0.0267133	0.00445295	1.984e-09
Intelligence	rs61649525	T	C	0.0267909	0.00445328	1.787e-09
Intelligence	rs4344368	T	C	-0.0270429	0.0045094	2.015e-09
Intelligence	rs72680472	C	G	0.026825	0.00445376	1.707e-09
Intelligence	rs9436854	T	C	-0.0270135	0.00442771	1.054e-09
Intelligence	rs9436855	T	C	-0.0269801	0.00442804	1.109e-09
Intelligence	rs9436417	T	C	-0.0262873	0.00440249	2.359e-09
Intelligence	rs28599531	T	C	-0.026877	0.00445648	1.628e-09
Intelligence	rs72680475	A	G	0.02762	0.00448158	7.127e-10
Intelligence	rs58102432	T	C	0.0275711	0.00448165	7.647e-10
Intelligence	rs6588341	A	G	-0.0263122	0.0043585	1.571e-09
Intelligence	rs11801354	T	C	-0.0275868	0.0044842	7.659e-10
Intelligence	rs11801756	T	C	-0.0269662	0.00445574	1.429e-09
Intelligence	rs11803723	A	T	-0.0270017	0.00445573	1.362e-09
Intelligence	rs60344420	A	T	0.0275834	0.00448291	7.611e-10
Intelligence	rs10889791	T	C	-0.0267142	0.00438513	1.118e-09
Intelligence	rs115874825	T	C	-0.0284992	0.0045679	4.397e-10
Intelligence	rs75630536	A	T	0.0277461	0.00448386	6.081e-10
Intelligence	rs143372870	A	G	0.0285985	0.00456407	3.711e-10
Intelligence	rs145755345	A	G	0.0286454	0.00456864	3.607e-10
Intelligence	rs72680478	A	T	0.0286751	0.00456829	3.443e-10
Intelligence	rs4617455	A	G	0.0270841	0.00443784	1.04e-09
Intelligence	rs11802913	A	G	0.0275531	0.00446493	6.796e-10
Intelligence	rs9436418	T	C	0.0272477	0.00438984	5.406e-10
Intelligence	rs11806894	A	T	-0.0273597	0.00446179	8.662e-10
Intelligence	rs72680481	A	G	0.0286933	0.00456609	3.3e-10
Intelligence	rs11582908	A	G	-0.026899	0.00443878	1.362e-09
Intelligence	rs72680485	T	G	0.0286575	0.00456547	3.449e-10
Intelligence	rs11809118	T	C	0.0268711	0.00443784	1.405e-09
Intelligence	rs7551318	T	G	-0.0264629	0.00435818	1.265e-09
Intelligence	rs72680486	A	G	-0.0279146	0.00446634	4.111e-10
Intelligence	rs72680487	A	T	-0.0288336	0.00456662	2.721e-10
Intelligence	rs6658623	T	C	0.0272096	0.00436962	4.75e-10
Intelligence	rs58815715	A	G	0.0280395	0.00443945	2.683e-10
Intelligence	rs72680492	C	G	-0.0292722	0.0045574	1.337e-10
Intelligence	rs6662460	A	C	0.0285797	0.00447676	1.721e-10
Intelligence	rs6662550	T	C	0.0281588	0.00443445	2.159e-10
Intelligence	rs72680493	C	G	0.0286459	0.00447592	1.555e-10
Intelligence	rs9804111	A	G	0.0286515	0.00452917	2.519e-10
Intelligence	rs4328112	A	G	-0.0294949	0.0045559	9.556e-11
Intelligence	rs4539178	C	G	0.0280934	0.00443743	2.434e-10
Intelligence	rs56026859	A	G	0.0286003	0.00446949	1.564e-10
Intelligence	rs72680496	T	C	-0.0281431	0.00443968	2.308e-10
Intelligence	rs4420133	C	G	0.027473	0.00441051	4.709e-10
Intelligence	rs10127680	T	C	0.0279518	0.00443679	2.985e-10
Intelligence	rs9629020	A	T	-0.0279055	0.00443649	3.181e-10
Intelligence	rs9629013	A	G	-0.0276658	0.00441312	3.645e-10
Intelligence	rs6682095	C	G	0.0295113	0.00455913	9.627e-11
Intelligence	rs6682255	C	G	-0.0282492	0.00443612	1.911e-10
Intelligence	rs72680499	T	C	-0.028282	0.00444057	1.903e-10
Intelligence	rs6662842	T	G	-0.0282508	0.00444334	2.042e-10
Intelligence	rs9803974	T	G	0.0288561	0.00455	2.267e-10
Intelligence	rs72682206	A	C	-0.0295658	0.00456333	9.217e-11
Intelligence	rs6690346	T	C	0.0282305	0.00445697	2.385e-10
Intelligence	rs11801267	A	G	-0.0276592	0.00441417	3.714e-10
Intelligence	rs72682209	A	G	-0.029582	0.00457713	1.028e-10
Intelligence	rs72682210	A	T	-0.0295602	0.00457731	1.06e-10
Intelligence	rs11578193	T	G	-0.0277124	0.00441421	3.437e-10
Intelligence	rs72682214	T	C	-0.0283711	0.00444409	1.73e-10
Intelligence	rs4317857	T	C	0.0288007	0.00453626	2.162e-10
Intelligence	rs72682215	T	C	-0.0287531	0.00446754	1.23e-10
Intelligence	rs10047248	T	G	0.0280599	0.00443986	2.609e-10
Intelligence	rs11209370	A	G	0.0277323	0.00441737	3.425e-10
Intelligence	rs72682218	A	C	0.0297216	0.00456272	7.296e-11
Intelligence	rs4390220	A	C	0.0288636	0.00446667	1.037e-10
Intelligence	rs6658033	T	C	0.02808	0.00443882	2.523e-10
Intelligence	rs6658121	T	C	0.0288166	0.00446562	1.099e-10
Intelligence	rs10047054	T	C	0.0295437	0.00455992	9.217e-11
Intelligence	rs6673849	T	C	-0.0277293	0.0044155	3.392e-10
Intelligence	rs11804299	A	G	-0.027758	0.00441234	3.151e-10
Intelligence	rs4484966	A	G	0.0280319	0.00443964	2.718e-10
Intelligence	rs72682221	T	C	-0.0264674	0.00579029	4.865e-06
Intelligence	rs9436863	A	C	-0.0276396	0.00437128	2.558e-10
Intelligence	rs11802814	A	G	-0.0278615	0.00441476	2.771e-10
Intelligence	rs72682222	A	G	-0.0285358	0.00444068	1.31e-10
Intelligence	rs13375505	T	C	0.0279167	0.00445171	3.58e-10
Intelligence	rs4301671	A	T	-0.0271927	0.0043683	4.82e-10
Intelligence	rs1396022	A	G	-0.0276346	0.00440744	3.609e-10
Intelligence	rs1507858	T	C	0.0268586	0.00434394	6.292e-10
Intelligence	rs12087596	T	C	-0.0277569	0.00440375	2.928e-10
Intelligence	rs4649904	A	G	-0.0276907	0.00440444	3.244e-10
Intelligence	rs1507855	A	G	-0.0278354	0.00440504	2.624e-10
Intelligence	rs72682227	C	G	0.0294173	0.00454531	9.681e-11
Intelligence	rs72682228	T	G	0.0293935	0.00452835	8.526e-11
Intelligence	rs9436866	A	C	-0.0293006	0.0045064	7.906e-11
Intelligence	rs7547769	A	G	0.0290795	0.00449034	9.402e-11
Intelligence	rs9436422	T	C	0.0269023	0.00508071	1.191e-07
Intelligence	rs994176	T	C	-0.0269715	0.00513743	1.522e-07
Intelligence	rs9436423	C	G	-0.0265907	0.00510475	1.898e-07
Intelligence	rs13375469	A	G	-0.0256492	0.00499206	2.771e-07
Intelligence	rs1022013	A	G	-0.0276438	0.00436297	2.357e-10
Intelligence	rs116109100	A	G	0.0272111	0.0051091	1.006e-07
Intelligence	rs114927020	A	G	0.0270424	0.00510908	1.203e-07
Intelligence	rs6669357	A	G	0.0283288	0.00439003	1.096e-10
Intelligence	rs4484967	A	G	0.028264	0.00433964	7.379e-11
Intelligence	rs4313445	T	C	0.0264683	0.00509888	2.091e-07
Intelligence	rs2420551	A	T	-0.0285957	0.00434387	4.604e-11
Intelligence	rs187722899	A	G	0.206767	0.0447838	3.884e-06
Intelligence	rs481940	T	C	0.0149279	0.00317953	2.663e-06
Intelligence	rs2050065	T	G	-0.0157725	0.00341692	3.914e-06
Intelligence	rs962231	A	G	-0.017207	0.00335943	3.021e-07
Intelligence	rs2163501	A	G	0.0172013	0.00343476	5.493e-07
Intelligence	rs72674923	A	G	-0.0171711	0.00343423	5.738e-07
Intelligence	rs13374407	T	C	0.0171634	0.00336076	3.265e-07
Intelligence	rs11209764	A	G	-0.0172729	0.00336245	2.79e-07
Intelligence	rs12144647	T	C	-0.01729	0.00336251	2.717e-07
Intelligence	rs72674935	T	C	0.0166463	0.00338272	8.592e-07
Intelligence	rs6675311	A	G	-0.0174121	0.00335947	2.185e-07
Intelligence	rs2163503	A	C	-0.0174829	0.00336404	2.03e-07
Intelligence	rs12141715	T	C	0.0170825	0.00336534	3.849e-07
Intelligence	rs11209769	A	G	0.0173364	0.00336759	2.632e-07
Intelligence	rs12022259	T	C	0.0164366	0.00338829	1.228e-06
Intelligence	rs61777332	A	G	0.0163655	0.003389	1.37e-06
Intelligence	rs11209771	A	G	-0.0171886	0.00338492	3.811e-07
Intelligence	rs357206	A	T	0.0133732	0.00287471	3.286e-06
Intelligence	rs1607275	C	G	0.0133419	0.00287789	3.55e-06
Intelligence	rs672999	A	C	0.0131233	0.0028754	5.017e-06
Intelligence	rs357208	C	G	-0.0136801	0.00285596	1.67e-06
Intelligence	rs357209	A	T	0.0133467	0.00287396	3.417e-06
Intelligence	rs357210	T	C	0.0135925	0.00285676	1.952e-06
Intelligence	rs357211	A	G	0.0134695	0.00287503	2.796e-06
Intelligence	rs11209795	A	G	0.0136598	0.00289771	2.433e-06
Intelligence	rs357214	T	C	0.0134	0.00285167	2.615e-06
Intelligence	rs357216	A	C	-0.0137755	0.0028723	1.619e-06
Intelligence	rs1333998	A	T	-0.013119	0.00288584	5.47e-06
Intelligence	rs1333999	C	G	0.0131366	0.00288591	5.325e-06
Intelligence	rs1334000	A	C	-0.0133307	0.00286867	3.361e-06
Intelligence	rs1334001	C	G	-0.0131078	0.00288592	5.568e-06
Intelligence	rs12021677	T	C	0.0130343	0.00293565	8.98e-06
Intelligence	rs6424431	A	G	-0.0132275	0.00286557	3.917e-06
Intelligence	rs6424432	A	T	-0.0132351	0.00286474	3.838e-06
Intelligence	rs7553565	A	G	-0.013374	0.00286504	3.044e-06
Intelligence	rs6424433	T	C	0.0131018	0.00288587	5.638e-06
Intelligence	rs6656539	A	T	-0.0130729	0.00288585	5.89e-06
Intelligence	rs12139658	T	G	-0.013201	0.00288043	4.577e-06
Intelligence	rs1335223	T	C	0.0134496	0.00286651	2.711e-06
Intelligence	rs1213521	A	T	0.0136921	0.00287226	1.873e-06
Intelligence	rs12757106	A	G	0.0133568	0.00285037	2.787e-06
Intelligence	rs10889921	T	C	0.0135337	0.00294404	4.285e-06
Intelligence	rs2184232	T	C	0.0135605	0.0029473	4.202e-06
Intelligence	rs1855647	A	G	0.01382	0.00292425	2.286e-06
Intelligence	rs12742274	A	T	-0.0134767	0.00289946	3.358e-06
Intelligence	rs12564885	A	T	0.0132187	0.00298459	9.473e-06
Intelligence	rs11209800	A	G	-0.0141846	0.00292286	1.219e-06
Intelligence	rs11209801	A	G	0.0134481	0.00298118	6.441e-06
Intelligence	rs12757229	A	G	0.0137563	0.0028815	1.81e-06
Intelligence	rs10493485	A	T	0.013418	0.00296531	6.03e-06
Intelligence	rs12744231	A	G	-0.012951	0.00287865	6.827e-06
Intelligence	rs928615	T	G	-0.0138038	0.00286386	1.435e-06
Intelligence	rs10493486	A	G	-0.0131444	0.00290484	6.033e-06
Intelligence	rs1762732	T	C	0.0136208	0.0028306	1.497e-06
Intelligence	rs1213513	A	G	0.0125249	0.00280576	8.029e-06
Intelligence	rs11576565	A	G	0.0134408	0.00274246	9.517e-07
Intelligence	rs72677177	A	G	0.0124255	0.00280801	9.626e-06
Intelligence	rs112975700	T	C	0.0244008	0.00509624	1.687e-06
Intelligence	rs12139692	T	C	0.0248859	0.00492692	4.392e-07
Intelligence	rs11209896	A	G	0.021197	0.00277375	2.147e-14
Intelligence	rs12564163	T	G	-0.0212781	0.00277383	1.704e-14
Intelligence	rs1905976	T	G	0.0160661	0.00273372	4.183e-09
Intelligence	rs6699175	T	C	0.0262432	0.00486707	6.984e-08
Intelligence	rs4348675	T	C	-0.0281193	0.00441502	1.904e-10
Intelligence	rs1026999	T	C	-0.0162426	0.00274832	3.414e-09
Intelligence	rs1026998	T	G	-0.0162426	0.00274832	3.424e-09
Intelligence	rs1026997	T	C	0.0164406	0.00273191	1.762e-09
Intelligence	rs6657634	T	C	-0.0164446	0.00273166	1.74e-09
Intelligence	rs975480	A	G	0.0215386	0.00275324	5.146e-15
Intelligence	rs12074700	A	G	0.0164434	0.00273145	1.743e-09
Intelligence	rs1486084	T	C	-0.0214554	0.00275529	6.865e-15
Intelligence	rs11209899	A	G	0.0214261	0.00275506	7.409e-15
Intelligence	rs12036443	T	G	-0.0211289	0.00277064	2.416e-14
Intelligence	rs2821272	T	C	-0.0210875	0.00276921	2.639e-14
Intelligence	rs2046504	A	G	0.0160506	0.00274792	5.199e-09
Intelligence	rs1564968	A	G	0.0161317	0.00274723	4.305e-09
Intelligence	rs1486080	T	G	-0.0162514	0.00273179	2.692e-09
Intelligence	rs11209900	T	C	0.0211124	0.00277102	2.557e-14
Intelligence	rs12131816	T	C	-0.0214369	0.00275433	7.103e-15
Intelligence	rs1540616	T	C	0.0163393	0.00273049	2.176e-09
Intelligence	rs12408173	A	G	-0.0211131	0.00277075	2.54e-14
Intelligence	rs1159129	A	G	0.0161254	0.00274803	4.412e-09
Intelligence	rs2046503	A	G	0.0162029	0.00273098	2.971e-09
Intelligence	rs12132044	A	G	0.0214455	0.00276751	9.257e-15
Intelligence	rs2630381	T	C	-0.0214096	0.00276466	9.626e-15
Intelligence	rs1486078	T	C	0.016403	0.00274619	2.326e-09
Intelligence	rs2220252	A	G	0.0214657	0.00276763	8.776e-15
Intelligence	rs2821266	T	C	0.0215038	0.0027654	7.462e-15
Intelligence	rs12409966	T	C	0.0216785	0.00275108	3.272e-15
Intelligence	rs2422135	T	C	-0.0215894	0.00276752	6.13e-15
Intelligence	rs11209905	T	C	-0.0217625	0.00275092	2.552e-15
Intelligence	rs12049085	T	C	0.0214931	0.0027676	8.074e-15
Intelligence	rs7542278	A	G	-0.0164695	0.00274537	1.989e-09
Intelligence	rs7542974	A	G	0.0261727	0.00325774	9.429e-16
Intelligence	rs11209906	T	C	0.0217244	0.00275097	2.864e-15
Intelligence	rs35645202	T	C	-0.0163905	0.00274502	2.354e-09
Intelligence	rs988421	T	C	-0.0165445	0.00272877	1.337e-09
Intelligence	rs12085418	T	G	-0.0165468	0.00272869	1.33e-09
Intelligence	rs12091740	T	C	0.016551	0.00272939	1.326e-09
Intelligence	rs2821260	T	C	-0.0217767	0.0027482	2.301e-15
Intelligence	rs973526	T	C	-0.021714	0.00279747	8.367e-15
Intelligence	rs12140090	T	C	-0.0221579	0.00277216	1.322e-15
Intelligence	rs727726	T	C	-0.0221076	0.0027497	9.013e-16
Intelligence	rs77801296	T	C	0.0209605	0.00303248	4.781e-12
Intelligence	rs2016698	A	G	-0.0210145	0.00303196	4.193e-12
Intelligence	rs1817624	T	G	-0.0210451	0.00303199	3.882e-12
Intelligence	rs2220253	T	C	-0.0227219	0.00275684	1.694e-16
Intelligence	rs17588282	A	G	-0.0209524	0.00300997	3.372e-12
Intelligence	rs10493493	T	G	-0.0208388	0.00300877	4.341e-12
Intelligence	rs11589787	A	G	-0.0211891	0.00302744	2.582e-12
Intelligence	rs1486091	T	C	-0.022625	0.00273745	1.392e-16
Intelligence	rs1352082	A	C	0.0223984	0.00274355	3.237e-16
Intelligence	rs78851102	A	C	-0.0222013	0.00320457	4.263e-12
Intelligence	rs1486093	T	C	-0.0223383	0.0027602	5.82e-16
Intelligence	rs1564970	T	C	-0.0224188	0.0027606	4.605e-16
Intelligence	rs56062633	T	C	-0.0210602	0.00303155	3.723e-12
Intelligence	rs56248439	T	C	-0.0222739	0.00320719	3.791e-12
Intelligence	rs2630395	A	G	-0.0223785	0.00275938	5.073e-16
Intelligence	rs12402629	T	C	-0.0213633	0.00275905	9.721e-15
Intelligence	rs2821244	A	T	-0.019652	0.00296544	3.434e-11
Intelligence	rs12124902	A	G	0.0206451	0.00301477	7.502e-12
Intelligence	rs77944304	T	C	-0.022166	0.00320457	4.599e-12
Intelligence	rs2630400	A	G	-0.0215655	0.00273224	2.957e-15
Intelligence	rs1486096	A	G	0.0216446	0.00273601	2.556e-15
Intelligence	rs1486097	A	G	-0.020498	0.00301663	1.085e-11
Intelligence	rs7549778	C	G	-0.0205459	0.00301657	9.714e-12
Intelligence	rs11209915	T	C	0.0215626	0.00275419	4.907e-15
Intelligence	rs11209916	A	G	-0.0215347	0.00275415	5.339e-15
Intelligence	rs12128707	A	G	-0.0275415	0.00317591	4.247e-18
Intelligence	rs7517387	T	G	-0.0207237	0.00301435	6.203e-12
Intelligence	rs2821239	A	G	-0.0220531	0.00272935	6.475e-16
Intelligence	rs2630406	A	G	-0.0220826	0.00272928	5.909e-16
Intelligence	rs4649954	T	G	0.0217159	0.00275199	2.989e-15
Intelligence	rs12141628	T	C	0.02181	0.00273513	1.536e-15
Intelligence	rs12132602	A	G	-0.0217409	0.00275166	2.768e-15
Intelligence	rs7413319	A	T	-0.0209849	0.00303118	4.436e-12
Intelligence	rs4650129	A	G	-0.0209959	0.00303146	4.335e-12
Intelligence	rs11583451	A	G	-0.0209492	0.00303173	4.857e-12
Intelligence	rs112877838	A	C	-0.0209882	0.0030321	4.454e-12
Intelligence	rs1385921	T	C	0.0209327	0.00303197	5.069e-12
Intelligence	rs1385920	A	T	-0.0209325	0.00303238	5.105e-12
Intelligence	rs12137663	A	G	0.0210649	0.00303224	3.736e-12
Intelligence	rs12139652	A	G	0.0209683	0.00303712	5.072e-12
Intelligence	rs76865614	A	G	-0.0210656	0.00303233	3.728e-12
Intelligence	rs12133604	T	G	0.0215467	0.00275287	5.013e-15
Intelligence	rs74924535	A	G	-0.0211499	0.00303442	3.176e-12
Intelligence	rs75014666	A	G	-0.0210489	0.00303517	4.076e-12
Intelligence	rs11587829	T	C	0.0210514	0.00303509	4.033e-12
Intelligence	rs11209921	T	C	0.021987	0.00275561	1.471e-15
Intelligence	rs11587895	T	C	0.0212588	0.0030361	2.523e-12
Intelligence	rs55777234	T	C	0.0211232	0.0030345	3.387e-12
Intelligence	rs7515320	T	G	0.0221926	0.0027565	8.222e-16
Intelligence	rs12136617	C	G	-0.0211817	0.00303507	2.976e-12
Intelligence	rs7541218	T	C	0.0220056	0.00275656	1.427e-15
Intelligence	rs7517923	T	G	0.0218951	0.00274203	1.404e-15
Intelligence	rs11587434	A	G	0.0269526	0.00317724	2.19e-17
Intelligence	rs11209923	A	G	0.0211054	0.00310968	1.147e-11
Intelligence	rs79103491	C	G	-0.0295197	0.00464731	2.126e-10
Intelligence	rs2422136	A	C	0.0193186	0.00273479	1.622e-12
Intelligence	rs17589316	T	C	0.0209278	0.00308715	1.208e-11
Intelligence	rs2422137	A	C	0.0224665	0.00275257	3.292e-16
Intelligence	rs12124523	T	C	0.0325666	0.00488694	2.666e-11
Intelligence	rs11209928	A	G	0.0195237	0.00272791	8.269e-13
Intelligence	rs2821296	T	C	-0.0195363	0.00272777	7.929e-13
Intelligence	rs17589603	A	G	0.0301739	0.0046074	5.785e-11
Intelligence	rs1157072	A	G	-0.0334176	0.00692448	1.391e-06
Intelligence	rs2630431	T	C	-0.0194185	0.00272809	1.092e-12
Intelligence	rs12134600	A	C	0.0296218	0.00444705	2.727e-11
Intelligence	rs1486111	A	T	-0.0208678	0.0030824	1.291e-11
Intelligence	rs12126162	A	C	-0.0208137	0.00308214	1.45e-11
Intelligence	rs2821295	A	G	0.0193255	0.00272843	1.415e-12
Intelligence	rs12117225	T	C	0.020956	0.00308222	1.053e-11
Intelligence	rs2821293	A	G	0.0193892	0.00272856	1.194e-12
Intelligence	rs11209932	A	G	-0.0192907	0.00274444	2.085e-12
Intelligence	rs12036585	T	C	0.0194144	0.00272828	1.114e-12
Intelligence	rs6699731	A	G	0.0193863	0.00272816	1.196e-12
Intelligence	rs79164782	A	G	0.0209302	0.00310262	1.515e-11
Intelligence	rs6699841	A	G	0.0204525	0.00295985	4.847e-12
Intelligence	rs11209933	A	G	-0.0194367	0.00272796	1.041e-12
Intelligence	rs112312657	T	C	-0.0210328	0.00310356	1.227e-11
Intelligence	rs11209935	A	G	-0.0194659	0.00299383	7.939e-11
Intelligence	rs74824226	T	C	-0.0209816	0.00310149	1.335e-11
Intelligence	rs6668604	T	G	0.019102	0.00274493	3.433e-12
Intelligence	rs17524209	A	G	-0.0208435	0.00308291	1.374e-11
Intelligence	rs2298152	A	G	0.0207013	0.00308284	1.878e-11
Intelligence	rs2298151	T	C	0.0208108	0.00308263	1.469e-11
Intelligence	rs2153929	T	C	0.0209198	0.0030837	1.172e-11
Intelligence	rs2821288	T	C	-0.0194632	0.00272823	9.724e-13
Intelligence	rs6656980	A	G	0.0208956	0.00308422	1.248e-11
Intelligence	rs7518919	A	G	0.0208927	0.00308425	1.254e-11
Intelligence	rs7529364	C	G	-0.0221375	0.00317657	3.187e-12
Intelligence	rs12141242	T	C	-0.0208548	0.00308412	1.364e-11
Intelligence	rs1342874	T	C	-0.0209354	0.00308327	1.124e-11
Intelligence	rs2821285	T	C	-0.0194565	0.00272844	9.968e-13
Intelligence	rs1342863	A	C	-0.0207197	0.0031064	2.56e-11
Intelligence	rs7349073	T	C	-0.0212179	0.00308534	6.095e-12
Intelligence	rs10493494	C	G	0.0208566	0.0030853	1.377e-11
Intelligence	rs2797540	A	G	-0.0194513	0.00272886	1.022e-12
Intelligence	rs1858600	T	C	-0.0194313	0.00272835	1.06e-12
Intelligence	rs74653947	A	C	0.0210218	0.00310514	1.292e-11
Intelligence	rs1194259	A	G	0.0192981	0.00274472	2.049e-12
Intelligence	rs1675356	T	C	-0.0193868	0.00272824	1.198e-12
Intelligence	rs6698979	T	C	0.0210044	0.00308842	1.039e-11
Intelligence	rs6659016	C	G	-0.020896	0.00310859	1.797e-11
Intelligence	rs1194286	A	G	-0.0192395	0.00272707	1.722e-12
Intelligence	rs12125336	T	C	-0.0209075	0.00309145	1.352e-11
Intelligence	rs1205484	T	G	-0.0191902	0.00274381	2.663e-12
Intelligence	rs78152876	A	G	0.0211231	0.00310634	1.043e-11
Intelligence	rs1194273	T	C	-0.0191732	0.00274412	2.816e-12
Intelligence	rs11209938	T	C	0.0208458	0.00311039	2.057e-11
Intelligence	rs985227	T	G	0.0209784	0.00308733	1.085e-11
Intelligence	rs2797543	A	G	-0.0193559	0.0027281	1.293e-12
Intelligence	rs1194271	A	G	0.0190135	0.00274563	4.361e-12
Intelligence	rs1194270	T	C	0.0189682	0.0027308	3.764e-12
Intelligence	rs1194269	A	G	-0.0192687	0.00274054	2.045e-12
Intelligence	rs1194267	A	G	0.0193822	0.00274613	1.694e-12
Intelligence	rs1194265	A	G	0.0193698	0.00274632	1.745e-12
Intelligence	rs1026567	A	G	0.0193393	0.00274706	1.923e-12
Intelligence	rs1026566	A	G	-0.0194518	0.00274781	1.449e-12
Intelligence	rs17525406	A	G	0.0217545	0.00318001	7.849e-12
Intelligence	rs2066416	T	C	-0.0206699	0.00310452	2.774e-11
Intelligence	rs1194284	A	C	0.0194907	0.00275293	1.443e-12
Intelligence	rs1194283	T	C	-0.019383	0.002756	2.027e-12
Intelligence	rs1194282	T	C	0.0194258	0.00277352	2.486e-12
Intelligence	rs1194281	T	C	0.0194384	0.00277692	2.553e-12
Intelligence	rs1194278	T	C	-0.0193981	0.0027779	2.892e-12
Intelligence	rs1776012	A	G	0.0157496	0.00274145	9.189e-09
Intelligence	rs9424976	T	C	0.0165969	0.00296904	2.271e-08
Intelligence	rs12137936	C	G	0.0163863	0.00298694	4.119e-08
Intelligence	rs17591264	T	C	0.0165746	0.00296877	2.358e-08
Intelligence	rs2000228	T	C	0.016471	0.0029699	2.92e-08
Intelligence	rs9424977	T	C	0.0158537	0.00274001	7.207e-09
Intelligence	rs1620977	A	G	0.0259383	0.00316978	2.778e-16
Intelligence	rs17525824	A	C	-0.0164821	0.00296869	2.817e-08
Intelligence	rs1841500	T	C	-0.0164309	0.00296854	3.11e-08
Intelligence	rs1460947	A	G	0.0155529	0.00299324	2.034e-07
Intelligence	rs1460948	A	G	-0.0164844	0.00296855	2.813e-08
Intelligence	rs9424978	T	C	0.0165137	0.00296848	2.658e-08
Intelligence	rs34305371	A	G	0.0357376	0.00508938	2.181e-12
Intelligence	rs12137231	T	C	0.0155365	0.00274255	1.469e-08
Intelligence	rs1841497	A	T	0.016172	0.00298653	6.142e-08
Intelligence	rs12127789	T	G	0.0326567	0.00466791	2.633e-12
Intelligence	rs7549792	A	G	-0.015782	0.00275668	1.035e-08
Intelligence	rs9326098	C	G	0.0163542	0.00296863	3.603e-08
Intelligence	rs11584542	T	G	0.0163517	0.00296817	3.605e-08
Intelligence	rs11584611	T	C	0.0158718	0.0027403	6.965e-09
Intelligence	rs9425081	T	G	-0.0157576	0.00275675	1.091e-08
Intelligence	rs3101340	A	G	-0.0160403	0.0027424	4.937e-09
Intelligence	rs1870676	T	C	-0.0160686	0.00274115	4.587e-09
Intelligence	rs3101341	T	C	0.0160386	0.00276052	6.245e-09
Intelligence	rs3101339	A	C	-0.0220106	0.00283532	8.276e-15
Intelligence	rs76659454	A	G	-0.0314425	0.00368092	1.318e-17
Intelligence	rs3128341	T	C	-0.031727	0.00341739	1.632e-20
Intelligence	rs3101338	A	C	0.0317439	0.00342253	1.777e-20
Intelligence	rs11209943	A	G	-0.0225122	0.00282284	1.53e-15
Intelligence	rs3101337	T	C	0.0221786	0.00283541	5.197e-15
Intelligence	rs3101336	T	C	-0.0225717	0.00281829	1.153e-15
Intelligence	rs2815765	T	C	-0.0222649	0.00283413	3.961e-15
Intelligence	rs2568952	C	G	-0.0226691	0.00291152	6.897e-15
Intelligence	rs17526367	T	C	-0.0327866	0.00695663	2.444e-06
Intelligence	rs2568956	T	C	-0.0221966	0.00283409	4.789e-15
Intelligence	rs9425089	A	C	0.0314302	0.00344365	7.055e-20
Intelligence	rs2568958	A	G	0.022298	0.0028186	2.551e-15
Intelligence	rs9425090	A	G	-0.0315365	0.0034436	5.301e-20
Intelligence	rs9424981	T	C	0.0315009	0.00344348	5.774e-20
Intelligence	rs11209948	T	G	0.0221185	0.00283571	6.192e-15
Intelligence	rs78095791	A	G	0.0315908	0.00344614	4.849e-20
Intelligence	rs2568960	A	G	-0.0221779	0.00283823	5.545e-15
Intelligence	rs2815753	A	G	0.0225148	0.00283812	2.14e-15
Intelligence	rs2815752	A	G	0.0222577	0.00281885	2.884e-15
Intelligence	rs2613494	A	G	-0.0220492	0.00283847	7.944e-15
Intelligence	rs2568961	T	C	0.02202	0.00283909	8.765e-15
Intelligence	rs6682389	T	C	-0.031643	0.00345297	5.01e-20
Intelligence	rs1460943	T	C	0.0219764	0.00282256	6.94e-15
Intelligence	rs1432639	A	C	0.0219223	0.00283197	9.869e-15
Intelligence	rs1460942	A	T	-0.0223397	0.00291793	1.924e-14
Intelligence	rs6690399	A	T	0.0321061	0.00362699	8.622e-19
Intelligence	rs17526561	A	C	-0.0323212	0.00360526	3.091e-19
Intelligence	rs6697541	A	G	0.0310718	0.00343829	1.606e-19
Intelligence	rs2012697	T	C	-0.0220117	0.00281841	5.699e-15
Intelligence	rs74967575	A	T	-0.031598	0.0036712	7.483e-18
Intelligence	rs12137749	A	G	-0.0310517	0.00343835	1.703e-19
Intelligence	rs12143571	A	T	-0.0319059	0.00360315	8.366e-19
Intelligence	rs12117438	A	G	0.0317237	0.00362597	2.154e-18
Intelligence	rs990871	T	C	0.0218926	0.00281071	6.765e-15
Intelligence	rs6661921	A	G	0.0217244	0.00283201	1.71e-14
Intelligence	rs6687024	T	C	0.0218483	0.00283229	1.219e-14
Intelligence	rs6699744	A	T	-0.0225831	0.00291282	8.977e-15
Intelligence	rs12143898	A	G	-0.0309249	0.00343763	2.333e-19
Intelligence	rs6660464	T	C	0.0309291	0.00343771	2.323e-19
Intelligence	rs12139531	A	G	-0.0307721	0.00345871	5.724e-19
Intelligence	rs12144335	T	C	0.031557	0.00362682	3.279e-18
Intelligence	rs10889947	T	C	-0.0219175	0.00280741	5.855e-15
Intelligence	rs11581382	T	C	-0.0316629	0.00360502	1.588e-18
Intelligence	rs11581403	T	C	-0.0317697	0.00360487	1.215e-18
Intelligence	rs11588959	T	G	-0.0315941	0.00362651	2.989e-18
Intelligence	rs11581447	A	C	-0.0305392	0.0034256	4.889e-19
Intelligence	rs72943001	T	C	-0.0315463	0.00362727	3.416e-18
Intelligence	rs12123328	A	G	0.0307534	0.00343882	3.802e-19
Intelligence	rs60012417	T	C	-0.0306552	0.00345956	7.903e-19
Intelligence	rs12117250	T	G	-0.0306809	0.00343879	4.595e-19
Intelligence	rs7531118	T	C	-0.0231931	0.00279873	1.161e-16
Intelligence	rs11209951	T	C	0.021948	0.00281746	6.726e-15
Intelligence	rs11209952	T	C	0.0218882	0.00280833	6.499e-15
Intelligence	rs72945107	T	G	-0.0304667	0.00346015	1.31e-18
Intelligence	rs112657490	A	G	-0.030557	0.00345981	1.028e-18
Intelligence	rs10789336	A	G	0.0221029	0.00281602	4.194e-15
Intelligence	rs4322186	T	G	-0.0305543	0.00343887	6.388e-19
Intelligence	rs1903376	T	C	-0.030506	0.0034603	1.186e-18
Intelligence	rs1903374	A	G	-0.0305389	0.0034605	1.094e-18
Intelligence	rs79547900	A	G	-0.030398	0.00346297	1.663e-18
Intelligence	rs12120564	T	C	0.0313384	0.00361667	4.514e-18
Intelligence	rs12131707	T	C	-0.0295075	0.00343871	9.429e-18
Intelligence	rs2999987	T	C	0.0304054	0.00341864	5.886e-19
Intelligence	rs72945111	T	C	0.0290412	0.00350569	1.187e-16
Intelligence	rs72945113	T	C	0.0289161	0.00351264	1.836e-16
Intelligence	rs72945117	T	G	0.0168475	0.00361768	3.203e-06
Intelligence	rs112424847	A	G	0.0168937	0.00361748	3.005e-06
Intelligence	rs12128877	A	G	0.0167752	0.00359675	3.109e-06
Intelligence	rs12123766	A	G	-0.0168499	0.00359733	2.819e-06
Intelligence	rs12139940	A	G	0.0169978	0.0035959	2.274e-06
Intelligence	rs12143162	T	C	0.0168556	0.00342246	8.451e-07
Intelligence	rs12404629	T	C	-0.0163097	0.00366593	8.632e-06
Intelligence	rs12724444	A	G	0.0308548	0.00509996	1.452e-09
Intelligence	rs7524249	A	C	0.016788	0.0034108	8.545e-07
Intelligence	rs12133881	T	C	-0.0164017	0.00366847	7.779e-06
Intelligence	rs12119736	A	G	-0.0164537	0.00366616	7.204e-06
Intelligence	rs7547113	A	G	0.0172075	0.0036014	1.768e-06
Intelligence	rs12408774	T	C	-0.0164721	0.00366536	7e-06
Intelligence	rs12404691	A	T	0.0163739	0.00366554	7.939e-06
Intelligence	rs75593079	C	G	0.0361727	0.00703612	2.729e-07
Intelligence	rs6698502	A	G	0.0257273	0.00430655	2.313e-09
Intelligence	rs12134405	T	G	0.0283069	0.00593312	1.832e-06
Intelligence	rs7534853	A	G	0.0167516	0.0035863	2.999e-06
Intelligence	rs1822980	A	G	-0.0171524	0.00362477	2.219e-06
Intelligence	rs10789340	A	G	-0.0142201	0.00286004	6.613e-07
Intelligence	rs74089203	T	C	-0.0261223	0.00433566	1.69e-09
Intelligence	rs12408088	A	G	0.0170424	0.00360381	2.252e-06
Intelligence	rs61491549	T	G	-0.0261347	0.00433627	1.673e-09
Intelligence	rs2218500	T	G	0.0170333	0.00360418	2.288e-06
Intelligence	rs812462	T	C	-0.020693	0.00402119	2.664e-07
Intelligence	rs11209982	T	G	-0.0138137	0.00312598	9.931e-06
Intelligence	rs11210030	T	C	0.0135517	0.0030653	9.819e-06
Intelligence	rs77483376	A	G	-0.0324479	0.00693925	2.928e-06
Intelligence	rs11210394	T	C	0.0131591	0.00287505	4.709e-06
Intelligence	rs485929	A	G	-0.0124883	0.00282223	9.629e-06
Intelligence	rs1333031	A	G	-0.0210137	0.00461535	5.291e-06
Intelligence	rs1341578	T	C	0.0202519	0.00444706	5.258e-06
Intelligence	rs1341577	A	G	-0.0207576	0.00464168	7.765e-06
Intelligence	rs10159043	T	G	0.0200384	0.00447684	7.597e-06
Intelligence	rs4650283	A	G	-0.0261875	0.00590208	9.132e-06
Intelligence	rs41289224	A	G	0.0265843	0.00601047	9.734e-06
Intelligence	rs60212353	A	G	-0.0262195	0.00591329	9.233e-06
Intelligence	rs16910	T	G	0.0268273	0.00591431	5.735e-06
Intelligence	rs984528	T	C	0.0146872	0.00330942	9.099e-06
Intelligence	rs12067514	A	G	0.0172289	0.00382694	6.736e-06
Intelligence	rs315051	T	C	0.014145	0.00311632	5.655e-06
Intelligence	rs12063835	A	G	-0.0153943	0.00348444	9.945e-06
Intelligence	rs78171426	A	G	-0.0175284	0.0038558	5.456e-06
Intelligence	rs12065523	A	G	-0.0177375	0.00380877	3.214e-06
Intelligence	rs1436084	A	G	0.0138643	0.00310303	7.884e-06
Intelligence	rs393296	A	C	-0.0154762	0.0033954	5.158e-06
Intelligence	rs7536202	T	C	-0.0178282	0.00386645	4.003e-06
Intelligence	rs7544201	A	G	0.0172575	0.00385299	7.497e-06
Intelligence	rs12239615	A	G	0.017412	0.00385137	6.141e-06
Intelligence	rs315024	T	C	0.0161063	0.0034452	2.946e-06
Intelligence	rs7513970	A	G	0.0131835	0.00294999	7.856e-06
Intelligence	rs369258	A	G	0.0148047	0.00318518	3.355e-06
Intelligence	rs315029	A	G	0.0148471	0.00318538	3.149e-06
Intelligence	rs28439552	C	G	0.0176557	0.00341108	2.27e-07
Intelligence	rs315030	A	G	0.0155037	0.00319731	1.239e-06
Intelligence	rs315031	A	G	0.0146085	0.00317784	4.288e-06
Intelligence	rs4598537	A	T	-0.0163079	0.00334111	1.054e-06
Intelligence	rs4300268	T	C	-0.0164129	0.00334206	9.078e-07
Intelligence	rs4307606	T	C	-0.0171707	0.00335957	3.207e-07
Intelligence	rs12117865	T	C	0.0164497	0.00334208	8.571e-07
Intelligence	rs17631994	T	C	-0.0164557	0.0033399	8.345e-07
Intelligence	rs4336900	T	C	0.0164065	0.00333941	8.98e-07
Intelligence	rs315037	A	G	0.013198	0.00294598	7.472e-06
Intelligence	rs167557	A	G	0.0131713	0.00294726	7.853e-06
Intelligence	rs1369805	T	C	0.016751	0.00337653	7.014e-07
Intelligence	rs61771660	T	G	-0.0165293	0.00337954	1.004e-06
Intelligence	rs2574775	A	G	0.0152558	0.00339848	7.166e-06
Intelligence	rs7418928	A	G	-0.0152269	0.0034264	8.844e-06
Intelligence	rs10782732	A	C	0.0158954	0.00321379	7.571e-07
Intelligence	rs1279686	A	G	-0.0148269	0.00334693	9.44e-06
Intelligence	rs1279687	A	G	-0.0163356	0.00318247	2.851e-07
Intelligence	rs1279688	T	C	-0.0163153	0.00318285	2.96e-07
Intelligence	rs12048352	T	C	0.0150113	0.00335447	7.624e-06
Intelligence	rs1146687	T	C	0.0149794	0.00335409	7.953e-06
Intelligence	rs2759403	T	C	0.0165395	0.00319049	2.173e-07
Intelligence	rs12038035	A	G	0.0149487	0.00331677	6.562e-06
Intelligence	rs7553161	A	G	0.0160709	0.0033495	1.604e-06
Intelligence	rs6424709	A	C	-0.0166531	0.00326404	3.368e-07
Intelligence	rs12083383	T	C	-0.0166188	0.00326563	3.596e-07
Intelligence	rs60874678	T	C	0.0155048	0.00334298	3.524e-06
Intelligence	rs57956854	T	G	-0.0159698	0.00328395	1.156e-06
Intelligence	rs11163065	A	T	-0.0166203	0.00323604	2.81e-07
Intelligence	rs7552365	A	C	-0.0164931	0.0032679	4.482e-07
Intelligence	rs4650479	A	T	0.0166794	0.00326599	3.273e-07
Intelligence	rs1342412	T	G	0.0166709	0.0032688	3.401e-07
Intelligence	rs10458498	A	G	0.0161098	0.00328839	9.613e-07
Intelligence	rs2796218	A	T	-0.0161309	0.00328332	8.971e-07
Intelligence	rs2800878	T	C	0.0160667	0.00332576	1.357e-06
Intelligence	rs2796217	T	C	0.016172	0.00332551	1.156e-06
Intelligence	rs2796216	T	C	-0.0156854	0.00334516	2.747e-06
Intelligence	rs11163067	T	G	-0.0167568	0.00326835	2.938e-07
Intelligence	rs12092091	A	G	0.0161244	0.00332667	1.256e-06
Intelligence	rs1780550	A	G	0.015463	0.00335569	4.063e-06
Intelligence	rs1279698	A	G	-0.0146613	0.00328066	7.858e-06
Intelligence	rs1279690	T	C	0.0131943	0.00297436	9.158e-06
Intelligence	rs1298129	A	G	0.0133073	0.00297568	7.753e-06
Intelligence	rs1780543	A	T	-0.0136356	0.00298241	4.82e-06
Intelligence	rs11811867	T	C	0.0141244	0.00298929	2.307e-06
Intelligence	rs1279691	A	T	-0.0138031	0.00300589	4.391e-06
Intelligence	rs116311473	T	C	0.0489395	0.0102879	1.963e-06
Intelligence	rs116594714	T	C	0.049702	0.0107697	3.931e-06
Intelligence	rs114669457	A	G	0.0537413	0.0114465	2.662e-06
Intelligence	rs726607	A	G	0.0143093	0.00315391	5.719e-06
Intelligence	rs618232	A	C	0.0144562	0.00315156	4.486e-06
Intelligence	rs683074	A	G	0.0143148	0.00315374	5.661e-06
Intelligence	rs41293007	A	G	0.102556	0.0165546	5.816e-10
Intelligence	rs41293013	T	C	-0.107823	0.0169854	2.183e-10
Intelligence	rs512737	A	C	-0.0141443	0.00314528	6.891e-06
Intelligence	rs649226	T	C	0.0141336	0.00314499	6.99e-06
Intelligence	rs484505	A	G	-0.0142947	0.00316463	6.265e-06
Intelligence	rs678794	T	C	0.0140102	0.0031406	8.169e-06
Intelligence	rs680905	T	C	-0.0142441	0.00315694	6.43e-06
Intelligence	rs955524	A	G	-0.013922	0.00313559	8.983e-06
Intelligence	rs658765	T	C	0.0141701	0.00315592	7.11e-06
Intelligence	rs615352	T	C	-0.0139344	0.00314476	9.369e-06
Intelligence	rs611399	C	G	0.0139856	0.00314991	9.003e-06
Intelligence	rs643535	A	T	0.014037	0.00314943	8.314e-06
Intelligence	rs670564	A	G	0.014055	0.003145	7.844e-06
Intelligence	rs12410027	A	T	-0.0283962	0.00584284	1.172e-06
Intelligence	rs34032873	A	T	0.012592	0.00284629	9.684e-06
Intelligence	rs658980	A	C	-0.0126193	0.00277287	5.332e-06
Intelligence	rs510075	T	G	-0.0130197	0.00278914	3.042e-06
Intelligence	rs631122	T	C	-0.012961	0.00278911	3.36e-06
Intelligence	rs615872	T	C	-0.012922	0.00278911	3.597e-06
Intelligence	rs645705	T	G	-0.012483	0.00278637	7.46e-06
Intelligence	rs61767082	A	C	0.0124773	0.00278636	7.538e-06
Intelligence	rs112912767	T	C	0.0124079	0.00278641	8.473e-06
Intelligence	rs528587	A	C	0.0124519	0.00278629	7.866e-06
Intelligence	rs513351	A	G	-0.0124047	0.00278632	8.5e-06
Intelligence	rs605606	A	G	0.0122949	0.00276912	8.99e-06
Intelligence	rs574136	A	C	0.0122592	0.00276606	9.333e-06
Intelligence	rs537342	T	C	-0.0124945	0.00278336	7.162e-06
Intelligence	rs491085	T	C	0.0125928	0.00278603	6.17e-06
Intelligence	rs584209	A	G	0.012578	0.00278644	6.362e-06
Intelligence	rs587299	A	G	0.0123688	0.00276831	7.888e-06
Intelligence	rs630328	T	C	0.0122823	0.00276815	9.103e-06
Intelligence	rs12043361	A	G	0.0123677	0.00277116	8.08e-06
Intelligence	rs1663114	T	G	0.0125416	0.00278518	6.699e-06
Intelligence	rs6699417	T	C	0.0124104	0.00278386	8.255e-06
Intelligence	rs10801679	T	G	-0.0124585	0.0027772	7.26e-06
Intelligence	rs10801680	T	C	0.0123622	0.00276065	7.537e-06
Intelligence	rs10922474	T	C	-0.0123642	0.0027611	7.55e-06
Intelligence	rs10754252	A	G	0.0127632	0.00279283	4.88e-06
Intelligence	rs12135217	T	C	-0.0123341	0.00277545	8.82e-06
Intelligence	rs2046888	T	C	-0.0138802	0.00278273	6.116e-07
Intelligence	rs4457557	A	G	-0.0138351	0.00278261	6.639e-07
Intelligence	rs1490738	A	C	-0.0138242	0.00278265	6.762e-07
Intelligence	rs1490735	T	C	0.0125214	0.00277575	6.439e-06
Intelligence	rs10922476	A	G	-0.0132359	0.00277483	1.839e-06
Intelligence	rs10922477	A	C	0.0131044	0.00275766	2.014e-06
Intelligence	rs6698181	T	C	-0.0130121	0.00284046	4.617e-06
Intelligence	rs10922478	A	G	-0.012257	0.00276869	9.54e-06
Intelligence	rs12145922	A	C	0.0131853	0.00275728	1.733e-06
Intelligence	rs7518750	A	C	-0.0130852	0.00275769	2.089e-06
Intelligence	rs3806340	T	G	0.0132747	0.00275867	1.496e-06
Intelligence	rs950037	T	G	0.0124052	0.0027946	9.02e-06
Intelligence	rs35492837	A	G	0.0126797	0.00281271	6.529e-06
Intelligence	rs17488098	T	C	-0.0122662	0.00276454	9.105e-06
Intelligence	rs10801681	T	C	-0.0124261	0.00276936	7.214e-06
Intelligence	rs305227	A	G	0.0128907	0.0028532	6.235e-06
Intelligence	rs167365	C	G	-0.0128585	0.00288826	8.512e-06
Intelligence	rs305226	A	G	-0.0128895	0.00287326	7.272e-06
Intelligence	rs305221	A	G	0.0124567	0.00280745	9.106e-06
Intelligence	rs305219	T	C	0.0127651	0.00286664	8.459e-06
Intelligence	rs430600	T	C	-0.0128457	0.00285396	6.766e-06
Intelligence	rs384804	T	C	-0.0128122	0.00285158	7.024e-06
Intelligence	rs634683	T	G	0.0129049	0.00284938	5.932e-06
Intelligence	rs444329	A	G	-0.0127956	0.00285488	7.407e-06
Intelligence	rs170038	A	G	0.0129022	0.00284942	5.961e-06
Intelligence	rs805047	A	G	-0.0127402	0.00287525	9.377e-06
Intelligence	rs786923	T	C	0.0128425	0.00286791	7.523e-06
Intelligence	rs786908	A	G	-0.0131276	0.00285197	4.173e-06
Intelligence	rs6671230	T	C	0.0130825	0.00284835	4.376e-06
Intelligence	rs10922489	T	C	0.0125494	0.00275872	5.403e-06
Intelligence	rs9427965	A	G	0.0130284	0.00284835	4.777e-06
Intelligence	rs786911	T	C	-0.0131675	0.00284949	3.81e-06
Intelligence	rs9428015	A	G	0.0136999	0.00302026	5.728e-06
Intelligence	rs786907	T	C	-0.0128312	0.00284695	6.568e-06
Intelligence	rs786919	A	G	-0.0125357	0.0028019	7.661e-06
Intelligence	rs786921	A	G	0.0125563	0.00278471	6.521e-06
Intelligence	rs786913	A	G	-0.0130684	0.00286524	5.081e-06
Intelligence	rs786914	A	C	0.0129991	0.00286451	5.667e-06
Intelligence	rs786912	T	C	0.0131239	0.00284683	4.036e-06
Intelligence	rs12066361	A	C	0.0130657	0.00286465	5.086e-06
Intelligence	rs10922492	A	T	-0.0130516	0.00288179	5.915e-06
Intelligence	rs6658204	T	C	0.0126065	0.00279337	6.401e-06
Intelligence	rs10801687	A	G	-0.0129585	0.00285556	5.691e-06
Intelligence	rs6670565	A	G	-0.0125835	0.00281133	7.595e-06
Intelligence	rs6677967	T	C	0.0125745	0.00279558	6.859e-06
Intelligence	rs12035750	T	C	0.0134323	0.00288681	3.277e-06
Intelligence	rs10493818	T	C	-0.0133054	0.00286878	3.511e-06
Intelligence	rs12057453	T	C	-0.0130903	0.00286315	4.821e-06
Intelligence	rs7554456	T	C	-0.0132337	0.00286753	3.94e-06
Intelligence	rs6659626	A	C	0.0123004	0.00275361	7.916e-06
Intelligence	rs12740480	A	T	-0.0136474	0.00289939	2.519e-06
Intelligence	rs12238994	C	G	-0.0127871	0.00287609	8.763e-06
Intelligence	rs4142615	T	C	-0.0128402	0.00284137	6.226e-06
Intelligence	rs4142614	A	G	0.012944	0.00283797	5.079e-06
Intelligence	rs6679817	T	C	-0.0140994	0.00292458	1.431e-06
Intelligence	rs4284240	A	G	0.0129397	0.00288768	7.422e-06
Intelligence	rs34220649	A	G	0.0132739	0.00289129	4.417e-06
Intelligence	rs34726720	A	C	0.0134297	0.00289184	3.422e-06
Intelligence	rs12122700	C	G	-0.0130178	0.00286169	5.383e-06
Intelligence	rs9787246	A	G	-0.0129239	0.00286245	6.32e-06
Intelligence	rs11585503	A	G	-0.0129042	0.00285364	6.118e-06
Intelligence	rs12138645	A	G	0.013563	0.0028262	1.597e-06
Intelligence	rs12732490	T	C	-0.0138038	0.00284322	1.204e-06
Intelligence	rs12141262	T	C	0.0135736	0.00282606	1.56e-06
Intelligence	rs6658267	C	G	0.0141122	0.00284405	6.977e-07
Intelligence	rs2765524	T	C	0.0136519	0.00281077	1.195e-06
Intelligence	rs11579178	T	C	-0.0135711	0.00282086	1.5e-06
Intelligence	rs6692335	A	G	-0.0139355	0.00284341	9.553e-07
Intelligence	rs10922528	T	G	0.0138664	0.00284322	1.077e-06
Intelligence	rs2038905	A	T	-0.014115	0.0028429	6.863e-07
Intelligence	rs10922530	A	G	-0.0135164	0.00282062	1.652e-06
Intelligence	rs12760975	A	C	0.0134803	0.00282073	1.761e-06
Intelligence	rs35594043	A	G	-0.0138004	0.00284663	1.246e-06
Intelligence	rs4656069	A	G	0.0135108	0.00283483	1.879e-06
Intelligence	rs10922531	T	C	0.0122388	0.00275836	9.143e-06
Intelligence	rs10754302	C	G	0.0160934	0.0035787	6.907e-06
Intelligence	rs12089815	A	G	0.0124918	0.00274787	5.468e-06
Intelligence	rs12042107	T	C	-0.012989	0.00276597	2.647e-06
Intelligence	rs2700338	T	C	-0.0166393	0.00338471	8.853e-07
Intelligence	rs12728822	T	G	-0.0127266	0.00277448	4.486e-06
Intelligence	rs11165468	T	C	0.0124907	0.00276955	6.495e-06
Intelligence	rs11583527	T	C	-0.0126021	0.00277517	5.594e-06
Intelligence	rs12744991	T	C	-0.012467	0.00278654	7.691e-06
Intelligence	rs12130585	T	C	-0.0122453	0.0027723	9.991e-06
Intelligence	rs1931247	A	C	-0.0124246	0.00279267	8.642e-06
Intelligence	rs7516779	T	C	-0.0124266	0.00278999	8.436e-06
Intelligence	rs6593680	A	G	-0.01404	0.00275131	3.346e-07
Intelligence	rs1931259	A	G	-0.0164452	0.00333372	8.102e-07
Intelligence	rs34496282	T	C	0.014037	0.00276809	3.948e-07
Intelligence	rs1931262	T	C	0.0207852	0.00273994	3.312e-14
Intelligence	rs1931263	T	G	-0.0208884	0.00274018	2.485e-14
Intelligence	rs6678734	A	G	0.0214052	0.00273724	5.303e-15
Intelligence	rs12128772	A	G	-0.021322	0.0027371	6.703e-15
Intelligence	rs34701878	A	G	0.0215346	0.00275308	5.185e-15
Intelligence	rs1931245	A	G	0.0213022	0.00273666	7.041e-15
Intelligence	rs1931252	A	C	-0.020886	0.00273449	2.199e-14
Intelligence	rs1931253	A	G	-0.0211386	0.00273603	1.11e-14
Intelligence	rs713456	A	C	-0.0209555	0.00273463	1.816e-14
Intelligence	rs11165471	A	G	-0.0205387	0.00273412	5.802e-14
Intelligence	rs1931254	T	C	0.0165639	0.00325677	3.648e-07
Intelligence	rs953401	A	G	-0.02113	0.00273811	1.19e-14
Intelligence	rs59172799	A	G	-0.0207531	0.0027535	4.799e-14
Intelligence	rs1931255	A	G	-0.0170965	0.00332358	2.689e-07
Intelligence	rs11583841	A	C	0.0208789	0.00273463	2.264e-14
Intelligence	rs12134520	A	G	0.0210271	0.00275151	2.142e-14
Intelligence	rs6662729	A	G	-0.0209134	0.00275212	2.982e-14
Intelligence	rs11586170	T	C	0.0212152	0.00275272	1.292e-14
Intelligence	rs944972	A	C	0.0172013	0.00332199	2.241e-07
Intelligence	rs6668048	T	C	-0.021458	0.0027342	4.24e-15
Intelligence	rs6668127	T	C	-0.02103	0.00273294	1.41e-14
Intelligence	rs1931244	T	C	0.017084	0.00332762	2.841e-07
Intelligence	rs4562676	A	G	-0.0166499	0.00330946	4.879e-07
Intelligence	rs4317862	T	C	-0.0164423	0.00330234	6.388e-07
Intelligence	rs35305395	A	G	0.0216567	0.00277472	5.935e-15
Intelligence	rs6667030	T	C	-0.0159943	0.00327483	1.041e-06
Intelligence	rs6593681	T	C	0.0159957	0.00328252	1.098e-06
Intelligence	rs4950075	T	C	0.0160028	0.00330226	1.262e-06
Intelligence	rs10783016	C	G	0.0160544	0.00330134	1.157e-06
Intelligence	rs10747471	C	G	0.0167365	0.00336547	6.584e-07
Intelligence	rs10735792	A	G	0.0166052	0.00334513	6.908e-07
Intelligence	rs10874942	A	G	-0.0161919	0.00327307	7.522e-07
Intelligence	rs10874943	A	G	-0.01619	0.00328199	8.099e-07
Intelligence	rs12139957	A	C	0.0168924	0.00337443	5.544e-07
Intelligence	rs3935599	C	G	-0.0166879	0.00328114	3.661e-07
Intelligence	rs4550108	A	G	0.0171488	0.00337244	3.675e-07
Intelligence	rs4472802	T	C	0.0163854	0.00331421	7.66e-07
Intelligence	rs6677579	A	G	-0.0166214	0.00327903	3.998e-07
Intelligence	rs7534501	A	G	-0.0216434	0.00277729	6.518e-15
Intelligence	rs6690195	T	C	-0.0212627	0.00277183	1.705e-14
Intelligence	rs7544527	A	G	-0.0167965	0.00335193	5.409e-07
Intelligence	rs4572017	A	G	0.016964	0.00336788	4.735e-07
Intelligence	rs10874944	T	G	-0.016015	0.00321457	6.305e-07
Intelligence	rs4615893	A	T	0.0160533	0.00323395	6.91e-07
Intelligence	rs6664676	T	C	-0.0168127	0.00334914	5.159e-07
Intelligence	rs4949969	A	G	-0.0165823	0.00328426	4.432e-07
Intelligence	rs4949970	C	G	-0.0168432	0.00335656	5.22e-07
Intelligence	rs6665188	A	C	-0.016394	0.00329593	6.549e-07
Intelligence	rs4427449	T	G	-0.0150288	0.00318812	2.424e-06
Intelligence	rs10874945	A	G	0.0168641	0.00336743	5.507e-07
Intelligence	rs10874946	T	G	-0.0165111	0.00329628	5.469e-07
Intelligence	rs10874947	A	G	-0.0169458	0.00336761	4.848e-07
Intelligence	rs6593684	A	G	-0.016474	0.00328167	5.164e-07
Intelligence	rs4279891	T	C	-0.0166134	0.00330483	4.991e-07
Intelligence	rs10783017	T	C	0.0162207	0.00327691	7.404e-07
Intelligence	rs10874948	A	G	0.0169174	0.00336865	5.122e-07
Intelligence	rs7548350	T	G	0.0168178	0.00335216	5.25e-07
Intelligence	rs7545573	A	G	0.0170193	0.00337217	4.487e-07
Intelligence	rs4565772	A	T	-0.0163832	0.00327664	5.721e-07
Intelligence	rs10874949	A	T	0.0172105	0.00332249	2.223e-07
Intelligence	rs10783018	A	G	-0.0167176	0.00331173	4.454e-07
Intelligence	rs321586	T	C	-0.013912	0.00292698	2.008e-06
Intelligence	rs321588	A	G	-0.0139139	0.00293605	2.147e-06
Intelligence	rs4498848	A	G	-0.0135239	0.00288602	2.784e-06
Intelligence	rs613614	A	G	-0.0140343	0.0029287	1.647e-06
Intelligence	rs516902	T	C	-0.0148688	0.00279805	1.073e-07
Intelligence	rs615340	T	C	-0.0131182	0.00288059	5.264e-06
Intelligence	rs601557	A	G	-0.0145475	0.00281165	2.291e-07
Intelligence	rs574735	A	G	-0.0146404	0.00279557	1.633e-07
Intelligence	rs524830	A	G	0.0146206	0.0028122	2.003e-07
Intelligence	rs652056	T	C	-0.0145862	0.00279589	1.816e-07
Intelligence	rs651499	A	T	-0.014511	0.00282534	2.811e-07
Intelligence	rs11165566	T	C	-0.0133277	0.00288916	3.963e-06
Intelligence	rs647867	A	G	0.0146109	0.00281142	2.02e-07
Intelligence	rs502505	A	G	-0.0145488	0.00281136	2.278e-07
Intelligence	rs608948	T	C	-0.0146898	0.00281144	1.744e-07
Intelligence	rs534693	A	G	0.0146626	0.00281162	1.836e-07
Intelligence	rs324859	A	T	0.0131841	0.00287173	4.402e-06
Intelligence	rs2219909	A	G	0.0146287	0.00281159	1.959e-07
Intelligence	rs324860	T	C	-0.0130156	0.00287193	5.854e-06
Intelligence	rs681950	T	C	-0.0146384	0.00281129	1.916e-07
Intelligence	rs610263	A	G	-0.0146013	0.00281118	2.063e-07
Intelligence	rs668401	T	C	-0.0145236	0.00279462	2.029e-07
Intelligence	rs668342	C	G	0.014627	0.00281885	2.114e-07
Intelligence	rs1386305	A	G	0.0145819	0.00281123	2.135e-07
Intelligence	rs971157	C	G	0.0146034	0.00281865	2.204e-07
Intelligence	rs971156	T	C	0.0147631	0.00281094	1.504e-07
Intelligence	rs321591	A	G	-0.0144582	0.0027944	2.29e-07
Intelligence	rs321592	T	C	0.0145356	0.00279476	1.986e-07
Intelligence	rs321593	T	C	0.0144418	0.00279446	2.372e-07
Intelligence	rs9662580	A	G	-0.0142524	0.00279459	3.389e-07
Intelligence	rs161998	T	G	-0.0143524	0.00279502	2.825e-07
Intelligence	rs504399	A	C	0.0142442	0.00281229	4.076e-07
Intelligence	rs644590	A	T	0.0145326	0.00281967	2.548e-07
Intelligence	rs660290	A	G	0.0142542	0.0028076	3.832e-07
Intelligence	rs675043	T	C	0.0143091	0.00281233	3.618e-07
Intelligence	rs321547	A	G	-0.014155	0.00281299	4.845e-07
Intelligence	rs324854	T	C	-0.0128081	0.00288926	9.302e-06
Intelligence	rs9660195	A	T	-0.0140189	0.00282526	6.992e-07
Intelligence	rs161989	A	G	0.0140006	0.00279676	5.557e-07
Intelligence	rs161992	A	G	-0.0140205	0.00279682	5.352e-07
Intelligence	rs676097	A	G	0.0139643	0.00279398	5.808e-07
Intelligence	rs161987	A	G	0.0139093	0.00280429	7.066e-07
Intelligence	rs161985	A	G	0.0140793	0.00280855	5.345e-07
Intelligence	rs184470	T	C	0.0141268	0.00279241	4.221e-07
Intelligence	rs326651	T	C	0.0141736	0.00279392	3.906e-07
Intelligence	rs326653	A	T	-0.0142756	0.0028319	4.638e-07
Intelligence	rs326655	A	T	0.0139711	0.00285941	1.028e-06
Intelligence	rs10874997	T	G	-0.013922	0.00280065	6.651e-07
Intelligence	rs326679	T	C	-0.0139024	0.00281768	8.041e-07
Intelligence	rs326678	A	G	0.0139197	0.00281775	7.804e-07
Intelligence	rs326674	T	C	0.0139603	0.00281798	7.252e-07
Intelligence	rs326672	A	G	0.0141827	0.00280512	4.284e-07
Intelligence	rs326671	T	C	-0.0141402	0.00280504	4.629e-07
Intelligence	rs149371	T	C	-0.0141913	0.0028046	4.199e-07
Intelligence	rs161795	A	G	-0.0141531	0.00282215	5.293e-07
Intelligence	rs161982	C	G	0.0142151	0.00283057	5.123e-07
Intelligence	rs325953	T	C	-0.0138334	0.00281167	8.647e-07
Intelligence	rs170533	T	G	-0.013501	0.00281446	1.611e-06
Intelligence	rs325951	A	G	-0.0133064	0.00283115	2.596e-06
Intelligence	rs325950	A	C	-0.0131677	0.00281421	2.878e-06
Intelligence	rs325947	A	C	0.0133936	0.00283222	2.252e-06
Intelligence	rs192990	A	G	-0.0134242	0.0028327	2.147e-06
Intelligence	rs600169	C	G	0.0130343	0.00284033	4.456e-06
Intelligence	rs11165604	T	C	-0.013317	0.0028316	2.562e-06
Intelligence	rs6593592	T	C	0.0136975	0.00281205	1.11e-06
Intelligence	rs326911	A	G	-0.0139553	0.00282154	7.581e-07
Intelligence	rs167849	C	G	0.013618	0.0028359	1.573e-06
Intelligence	rs632586	A	G	-0.0124255	0.00280549	9.457e-06
Intelligence	rs12118708	T	C	-0.0436384	0.00889128	9.207e-07
Intelligence	rs74411834	A	C	0.0461584	0.0089628	2.6e-07
Intelligence	rs79903630	T	C	-0.043864	0.00958356	4.722e-06
Intelligence	rs12131988	T	C	-0.0427261	0.00954346	7.565e-06
Intelligence	rs12129113	A	C	0.0440298	0.009603	4.536e-06
Intelligence	rs115305996	A	G	0.0440208	0.00965368	5.125e-06
Intelligence	rs11578528	T	C	-0.0285947	0.00589582	1.238e-06
Intelligence	rs10518637	T	C	-0.028472	0.00591687	1.494e-06
Intelligence	rs76593957	T	C	-0.0257558	0.0055616	3.646e-06
Intelligence	rs78164635	T	C	-0.031486	0.00531768	3.209e-09
Intelligence	rs77018612	A	C	-0.0239975	0.00527999	5.504e-06
Intelligence	rs75800281	T	G	0.0238273	0.00527971	6.384e-06
Intelligence	rs4414075	T	C	-0.031647	0.00539131	4.359e-09
Intelligence	rs74525187	A	G	-0.023505	0.00527846	8.459e-06
Intelligence	rs77039014	T	C	-0.023882	0.00527896	6.081e-06
Intelligence	rs45522136	T	G	0.0240979	0.00527885	4.998e-06
Intelligence	rs78411707	A	G	-0.0242748	0.00527829	4.244e-06
Intelligence	rs76586805	T	C	0.0241997	0.00465917	2.053e-07
Intelligence	rs61787783	A	G	0.0241882	0.00465874	2.079e-07
Intelligence	rs61787784	A	G	0.0240423	0.00464676	2.295e-07
Intelligence	rs11590802	T	C	0.0308799	0.0053967	1.051e-08
Intelligence	rs7412142	A	T	-0.0304483	0.00539576	1.67e-08
Intelligence	rs77350815	A	T	0.0308403	0.00543537	1.391e-08
Intelligence	rs75570956	A	G	0.023887	0.00455858	1.602e-07
Intelligence	rs61787824	T	C	0.0225537	0.0044397	3.779e-07
Intelligence	rs61787827	A	T	-0.0225827	0.00444105	3.671e-07
Intelligence	rs75451404	T	C	0.0226792	0.00444081	3.276e-07
Intelligence	rs61787828	A	C	0.0231202	0.00433287	9.52e-08
Intelligence	rs61787829	A	T	0.0241092	0.00432918	2.563e-08
Intelligence	rs61787830	T	C	-0.0236774	0.00432859	4.49e-08
Intelligence	rs61789073	T	C	0.0272878	0.00565316	1.384e-06
Intelligence	rs61789075	A	G	0.0230541	0.0043804	1.417e-07
Intelligence	rs77779411	T	C	0.0304149	0.00549899	3.175e-08
Intelligence	rs80075254	T	C	0.0254966	0.00565209	6.443e-06
Intelligence	rs111348842	A	G	0.0310419	0.00544308	1.176e-08
Intelligence	rs61785883	T	C	-0.0237388	0.00431222	3.697e-08
Intelligence	rs9324380	C	G	0.0237797	0.00426695	2.503e-08
Intelligence	rs61785889	T	C	0.0320034	0.00671353	1.87e-06
Intelligence	rs2154402	T	C	-0.0233258	0.00425653	4.26e-08
Intelligence	rs2391903	A	G	0.0235152	0.00427471	3.772e-08
Intelligence	rs11804556	A	G	0.0340493	0.00548122	5.237e-10
Intelligence	rs190925241	A	T	0.0334286	0.00546844	9.797e-10
Intelligence	rs1702293	C	G	0.0232331	0.00426922	5.277e-08
Intelligence	rs1628294	A	C	-0.0232719	0.00426851	4.979e-08
Intelligence	rs61786696	A	G	0.0225865	0.00429646	1.463e-07
Intelligence	rs61786697	A	G	-0.0224761	0.00429588	1.676e-07
Intelligence	rs2802532	T	C	0.0219247	0.00427299	2.882e-07
Intelligence	rs1211661	A	G	-0.0218316	0.00430265	3.898e-07
Intelligence	rs11808051	A	G	-0.0332753	0.00547381	1.212e-09
Intelligence	rs2802531	T	C	0.0220537	0.00429812	2.884e-07
Intelligence	rs2802530	A	G	0.0221852	0.00427708	2.137e-07
Intelligence	rs1198585	A	C	-0.0155711	0.00309134	4.72e-07
Intelligence	rs74997684	T	C	0.022016	0.00487294	6.24e-06
Intelligence	rs4950093	A	G	0.0215467	0.00478177	6.62e-06
Intelligence	rs4950094	T	C	-0.0214456	0.00478697	7.46e-06
Intelligence	rs6664310	A	G	0.0214672	0.00475886	6.458e-06
Intelligence	rs2055686	T	C	-0.021585	0.00476491	5.89e-06
Intelligence	rs11580992	T	G	0.0215506	0.00476573	6.129e-06
Intelligence	rs11802316	A	G	-0.0218624	0.00484431	6.392e-06
Intelligence	rs11165950	T	C	0.0213677	0.00476213	7.231e-06
Intelligence	rs17372140	A	G	-0.0164693	0.00308068	8.998e-08
Intelligence	rs10158436	A	T	-0.0163219	0.00308485	1.218e-07
Intelligence	rs7525127	T	G	0.0213579	0.00476633	7.412e-06
Intelligence	rs17117613	T	C	0.0215041	0.00479253	7.225e-06
Intelligence	rs17117616	T	C	0.0215705	0.00484513	8.518e-06
Intelligence	rs4950095	A	G	-0.021198	0.00477648	9.083e-06
Intelligence	rs72737821	A	T	0.016266	0.00310123	1.565e-07
Intelligence	rs17385037	T	C	0.0165038	0.0030808	8.45e-08
Intelligence	rs12407367	T	C	-0.0216482	0.00484625	7.941e-06
Intelligence	rs1473474	T	C	0.0155576	0.00273757	1.327e-08
Intelligence	rs355373	A	G	-0.0212974	0.00478056	8.391e-06
Intelligence	rs72737834	A	T	0.0155247	0.0032229	1.461e-06
Intelligence	rs17381294	A	G	-0.0155277	0.00320357	1.252e-06
Intelligence	rs72737838	T	G	-0.0155517	0.00322314	1.397e-06
Intelligence	rs4133804	A	T	-0.0157972	0.00322129	9.402e-07
Intelligence	rs2391907	T	G	-0.0156921	0.00322087	1.105e-06
Intelligence	rs17385603	T	C	0.0157245	0.00322025	1.044e-06
Intelligence	rs17381509	A	G	0.0157825	0.00320132	8.235e-07
Intelligence	rs147613212	A	G	0.0167716	0.00324716	2.399e-07
Intelligence	rs963852	C	G	0.0157013	0.00321024	1.002e-06
Intelligence	rs61787320	A	G	-0.0159676	0.00323035	7.695e-07
Intelligence	rs112797689	T	C	-0.0158652	0.00323055	9.082e-07
Intelligence	rs61787323	T	C	-0.0158925	0.00323478	8.979e-07
Intelligence	rs17381657	C	G	0.0156246	0.00320965	1.126e-06
Intelligence	rs10875131	A	G	0.0169442	0.00361902	2.84e-06
Intelligence	rs10493900	A	G	-0.0166048	0.00361682	4.414e-06
Intelligence	rs2200583	T	C	-0.0166268	0.00359111	3.664e-06
Intelligence	rs12567176	T	C	0.0166555	0.00359341	3.571e-06
Intelligence	rs12567432	A	C	-0.0156399	0.00319639	9.95e-07
Intelligence	rs9804043	A	G	0.0159842	0.00319685	5.745e-07
Intelligence	rs9804044	A	C	0.0158208	0.00321627	8.7e-07
Intelligence	rs12143740	A	G	-0.0165106	0.00350544	2.477e-06
Intelligence	rs6689957	A	G	0.014399	0.00319269	6.48e-06
Intelligence	rs4908283	T	C	0.0140655	0.00317148	9.214e-06
Intelligence	rs2050601	A	G	-0.0142716	0.00315256	5.995e-06
Intelligence	rs11164658	T	G	-0.0143202	0.0031717	6.339e-06
Intelligence	rs10782918	T	C	0.0142345	0.00317097	7.143e-06
Intelligence	rs12126622	A	T	-0.0165969	0.00358078	3.567e-06
Intelligence	rs12127590	A	C	-0.01657	0.00358038	3.689e-06
Intelligence	rs74647258	A	G	-0.0165628	0.00358037	3.734e-06
Intelligence	rs17507967	C	G	0.0167317	0.00355841	2.58e-06
Intelligence	rs61816501	T	C	-0.016463	0.00358047	4.263e-06
Intelligence	rs61816502	T	G	0.0166409	0.00360037	3.793e-06
Intelligence	rs79105340	T	C	0.0165622	0.00358025	3.725e-06
Intelligence	rs3850459	T	C	-0.0168425	0.00355929	2.218e-06
Intelligence	rs7517682	A	G	-0.0141001	0.00275393	3.058e-07
Intelligence	rs1591636	A	G	0.0140221	0.0031717	9.829e-06
Intelligence	rs6695665	T	C	0.0141161	0.00315302	7.57e-06
Intelligence	rs10782921	T	C	-0.014277	0.00317832	7.047e-06
Intelligence	rs10735777	T	C	-0.0144311	0.00317797	5.612e-06
Intelligence	rs1591637	T	C	-0.0143039	0.00275393	2.058e-07
Intelligence	rs7522293	A	G	0.0171338	0.00287142	2.415e-09
Intelligence	rs12740738	A	G	0.0141849	0.00276779	2.978e-07
Intelligence	rs2889351	T	C	-0.0141249	0.00276742	3.321e-07
Intelligence	rs4907986	T	C	-0.0155669	0.00277188	1.955e-08
Intelligence	rs4391683	A	G	-0.0150335	0.00278759	6.941e-08
Intelligence	rs4908286	T	G	-0.0147183	0.00277599	1.146e-07
Intelligence	rs4908289	T	C	0.0148438	0.0028076	1.245e-07
Intelligence	rs11164665	A	G	-0.0148726	0.0027763	8.448e-08
Intelligence	rs11164666	A	C	-0.0148508	0.00281425	1.311e-07
Intelligence	rs11164667	T	C	-0.0148047	0.00279493	1.176e-07
Intelligence	rs10874678	T	C	0.0147668	0.00279779	1.305e-07
Intelligence	rs1415364	T	C	-0.0146771	0.00277502	1.232e-07
Intelligence	rs11164668	A	G	-0.0149092	0.00277639	7.853e-08
Intelligence	rs11164669	T	C	0.0147981	0.00277638	9.837e-08
Intelligence	rs7416903	T	C	0.0138125	0.00286864	1.472e-06
Intelligence	rs12092111	T	G	-0.0139492	0.00285201	1.005e-06
Intelligence	rs12142575	A	T	0.0140372	0.00285194	8.576e-07
Intelligence	rs9970114	A	G	0.0150665	0.00277724	5.809e-08
Intelligence	rs1415361	T	C	-0.014866	0.00279383	1.032e-07
Intelligence	rs7550118	T	C	0.0144552	0.0028562	4.164e-07
Intelligence	rs1415359	T	C	-0.0144942	0.00284981	3.657e-07
Intelligence	rs10493988	A	G	-0.0145493	0.00285953	3.613e-07
Intelligence	rs2376280	A	G	-0.015266	0.00277866	3.936e-08
Intelligence	rs1337191	T	C	-0.0151044	0.00279452	6.487e-08
Intelligence	rs11164672	T	C	-0.015133	0.00277976	5.199e-08
Intelligence	rs4338381	A	G	-0.0139774	0.00285137	9.498e-07
Intelligence	rs11164673	A	C	-0.0161329	0.00272792	3.344e-09
Intelligence	rs10874680	T	C	-0.0161812	0.00275612	4.329e-09
Intelligence	rs6681533	T	C	0.0181609	0.00277097	5.61e-11
Intelligence	rs11802357	T	C	-0.0176929	0.00297059	2.582e-09
Intelligence	rs11164676	A	G	-0.0176668	0.0029707	2.738e-09
Intelligence	rs6577356	T	C	-0.017526	0.00274616	1.745e-10
Intelligence	rs10874681	A	G	0.018113	0.00277085	6.277e-11
Intelligence	rs1591635	T	C	0.0176105	0.00274606	1.426e-10
Intelligence	rs72685268	A	G	0.0150409	0.00318125	2.264e-06
Intelligence	rs9663072	A	G	-0.0181591	0.00299161	1.277e-09
Intelligence	rs12077815	A	C	-0.0176975	0.00297088	2.564e-09
Intelligence	rs2889340	A	G	-0.0177481	0.0029709	2.32e-09
Intelligence	rs12090752	T	C	0.0177533	0.00297077	2.291e-09
Intelligence	rs12126095	T	G	0.0176237	0.00298859	3.695e-09
Intelligence	rs12126147	A	G	0.0177651	0.00297074	2.233e-09
Intelligence	rs1572520	T	C	-0.0177237	0.00297078	2.434e-09
Intelligence	rs1572519	C	G	-0.0177445	0.00297078	2.332e-09
Intelligence	rs12026245	A	G	-0.01786	0.00272963	6.049e-11
Intelligence	rs1572517	A	C	-0.0177532	0.00297075	2.282e-09
Intelligence	rs1572516	A	C	-0.017651	0.00297104	2.826e-09
Intelligence	rs1538039	C	G	0.0176766	0.00297185	2.715e-09
Intelligence	rs1337173	A	T	0.0175682	0.00298983	4.209e-09
Intelligence	rs1337172	T	C	-0.0175652	0.00298982	4.223e-09
Intelligence	rs1337171	A	G	0.0176983	0.00298958	3.211e-09
Intelligence	rs4332376	A	G	0.0175342	0.00298964	4.498e-09
Intelligence	rs61814977	T	G	0.0175546	0.00299005	4.338e-09
Intelligence	rs11164679	T	G	-0.0175243	0.00298998	4.593e-09
Intelligence	rs10874682	T	G	-0.0175506	0.00298989	4.357e-09
Intelligence	rs10874683	A	T	-0.0175317	0.00298971	4.523e-09
Intelligence	rs7530263	T	G	-0.0174148	0.00274681	2.292e-10
Intelligence	rs12139369	A	C	0.0174554	0.00299047	5.299e-09
Intelligence	rs12139417	T	C	0.0174955	0.00298967	4.844e-09
Intelligence	rs55926955	T	C	0.0174715	0.00298965	5.091e-09
Intelligence	rs56350510	T	C	0.0174804	0.00298963	5.019e-09
Intelligence	rs59026756	A	G	0.0169676	0.00299041	1.395e-08
Intelligence	rs57003205	A	G	0.0174982	0.00298962	4.84e-09
Intelligence	rs61814982	A	G	-0.017472	0.00298973	5.091e-09
Intelligence	rs6577358	A	C	0.0174752	0.00298977	5.067e-09
Intelligence	rs6673525	T	C	-0.0174661	0.00298975	5.143e-09
Intelligence	rs6658609	T	C	0.0174666	0.00298983	5.149e-09
Intelligence	rs6658707	C	G	-0.0174844	0.00298981	4.96e-09
Intelligence	rs12125839	A	G	0.0174868	0.00298972	4.957e-09
Intelligence	rs10874684	T	C	0.0176946	0.00297189	2.621e-09
Intelligence	rs10874685	A	G	-0.0175043	0.00298963	4.779e-09
Intelligence	rs10874686	A	T	0.0175045	0.00298967	4.767e-09
Intelligence	rs10874687	T	C	0.0175074	0.00298965	4.739e-09
Intelligence	rs11164683	A	G	-0.0176497	0.00297182	2.873e-09
Intelligence	rs11164684	T	C	0.017504	0.00298958	4.782e-09
Intelligence	rs12134283	A	C	-0.0174985	0.00298966	4.83e-09
Intelligence	rs12134285	A	C	-0.0174985	0.00298966	4.838e-09
Intelligence	rs12142507	T	C	0.0175068	0.00298955	4.73e-09
Intelligence	rs12131628	T	C	-0.0174976	0.00298952	4.814e-09
Intelligence	rs4098281	A	T	-0.018761	0.00302353	5.472e-10
Intelligence	rs12143615	T	C	0.0178125	0.00299068	2.584e-09
Intelligence	rs12143640	A	C	0.0172942	0.00298949	7.257e-09
Intelligence	rs11164686	T	C	-0.0174314	0.00298943	5.519e-09
Intelligence	rs7521673	A	G	-0.0175058	0.00298938	4.747e-09
Intelligence	rs61814997	T	C	-0.0174879	0.00298938	4.902e-09
Intelligence	rs61814998	A	G	0.017476	0.0029894	5.036e-09
Intelligence	rs61814999	C	G	0.0174789	0.00298939	5.007e-09
Intelligence	rs17127531	A	G	0.0175854	0.00297152	3.254e-09
Intelligence	rs7411801	T	C	0.0174616	0.00299616	5.593e-09
Intelligence	rs13374757	A	G	0.0175546	0.00299617	4.67e-09
Intelligence	rs13375484	A	G	-0.0175328	0.00299604	4.85e-09
Intelligence	rs10437029	A	T	-0.018798	0.00301442	4.499e-10
Intelligence	rs7520070	T	C	0.0175064	0.00298948	4.743e-09
Intelligence	rs7534313	T	C	-0.0174703	0.00298791	4.996e-09
Intelligence	rs7544745	A	G	0.0174077	0.00289598	1.844e-09
Intelligence	rs7523058	T	C	0.0178524	0.00278638	1.48e-10
Intelligence	rs7534696	A	C	-0.017581	0.00297178	3.305e-09
Intelligence	rs11164690	T	C	-0.0174361	0.00298972	5.462e-09
Intelligence	rs10874688	T	C	-0.0171255	0.00291349	4.155e-09
Intelligence	rs1415365	T	G	-0.0171105	0.00274559	4.619e-10
Intelligence	rs1577806	T	G	0.0177319	0.00278497	1.932e-10
Intelligence	rs6675440	C	G	-0.018634	0.00302157	6.965e-10
Intelligence	rs11164694	A	G	0.0174957	0.0029897	4.853e-09
Intelligence	rs6678780	T	C	-0.0177183	0.00278503	1.994e-10
Intelligence	rs872317	T	C	-0.0179329	0.00276827	9.291e-11
Intelligence	rs1337198	A	G	0.0180636	0.00299165	1.563e-09
Intelligence	rs1337199	A	G	0.017921	0.00276857	9.58e-11
Intelligence	rs6692914	T	C	0.0172966	0.0027273	2.272e-10
Intelligence	rs7551474	T	C	0.0170438	0.0027579	6.426e-10
Intelligence	rs7549108	A	G	0.0174232	0.00275814	2.666e-10
Intelligence	rs2376352	T	C	0.0175704	0.00278365	2.758e-10
Intelligence	rs7541203	T	C	0.0176174	0.0027836	2.474e-10
Intelligence	rs7512886	T	C	-0.0178658	0.00276689	1.067e-10
Intelligence	rs4268371	T	C	0.0178575	0.0027669	1.091e-10
Intelligence	rs1415348	T	G	-0.0178464	0.00276689	1.121e-10
Intelligence	rs1415347	A	G	-0.0178493	0.00276691	1.112e-10
Intelligence	rs1415346	A	G	-0.0175919	0.00278353	2.608e-10
Intelligence	rs1415345	A	G	0.017841	0.00276691	1.13e-10
Intelligence	rs12077851	T	G	0.0178271	0.0027669	1.168e-10
Intelligence	rs61815025	T	C	0.0175864	0.00278354	2.642e-10
Intelligence	rs7542232	A	G	-0.0178461	0.00276684	1.122e-10
Intelligence	rs7544688	T	C	-0.0175863	0.00278352	2.65e-10
Intelligence	rs7552776	A	G	0.0178489	0.00276684	1.109e-10
Intelligence	rs7531211	T	C	0.0178492	0.00276689	1.11e-10
Intelligence	rs7531216	C	G	-0.0184373	0.00302152	1.049e-09
Intelligence	rs7547446	A	T	0.0184373	0.00302152	1.049e-09
Intelligence	rs11164701	T	C	0.0178407	0.00276687	1.134e-10
Intelligence	rs61815026	A	T	-0.0177084	0.00300194	3.666e-09
[truncated: 164,211 more rows]

## Sheet: Table S3
Table S3. Details of the IVs for assessing the causal effect of OCD on AD based on a strict IV selecting threshold (P < 5e-6)
AD GWAS source	SNP	CHR	POS	Effect allele	Other allele	beta.exposure			beta.outcome			F-statistics
						β	SE	P-value	β	SE	P-value
Wightman et al., 2021	rs1030757	4	93697153	A	C	-0.1653	0.0339	1.094e-06	-0.0073	0.01	0.4634	23.7765
Wightman et al., 2021	rs117310268	18	19675267	T	C	0.448697	0.0965	3.306e-06	0.0156	0.029	0.5901	21.6198
Wightman et al., 2021	rs12568997	1	88867185	A	G	-0.2933	0.058	4.227e-07	-0.0122	0.0133	0.359	25.5723
Wightman et al., 2021	rs13141765	4	6243646	T	C	-0.2663	0.0558	1.863e-06	-0.0242	0.0188	0.198	22.7759
Wightman et al., 2021	rs4733767	8	128581578	A	G	0.193501	0.039	7.097e-07	-0.0041	0.0113	0.7178	24.617
Wightman et al., 2021	rs55687617	7	56775429	A	G	-0.2702	0.0575	2.666e-06	-0.0034	0.0175	0.846	22.0818
Wightman et al., 2021	rs639560	15	42381240	A	C	-0.4158	0.0879	2.226e-06	-0.0173	0.0242	0.4755	22.3765
Wightman et al., 2021	rs72781967	10	5622426	A	C	-0.1666	0.0353	2.433e-06	-0.0085	0.0103	0.4088	22.2742
Wightman et al., 2021	rs72783425	16	14148431	A	C	0.339703	0.0733	3.533e-06	0.0452	0.0219	0.03894	21.4778
Wightman et al., 2021	rs77885126	18	58420429	A	C	-0.602501	0.1312	4.377e-06	-0.0867	0.0438	0.04784	21.0886
Wightman et al., 2021	rs9952159	18	3660801	A	C	0.182297	0.0396	4.212e-06	0.0054	0.0121	0.6557	21.1917
Kunkle et al., 2019	rs117310268	18	19675267	A	C	0.448697	0.0965	3.306e-06	0.0436	0.0442	0.324	21.6198
Kunkle et al., 2019	rs12568997	1	88867185	A	G	-0.2933	0.058	4.227e-07	-0.0109	0.0179	0.542	25.5723
Kunkle et al., 2019	rs13141765	4	6243646	A	C	-0.2663	0.0558	1.863e-06	-0.0242	0.0188	0.1986	22.7759
Kunkle et al., 2019	rs4733767	8	128581578	A	G	0.193501	0.039	7.097e-07	0.0018	0.0167	0.9132	24.617
Kunkle et al., 2019	rs55687617	7	56775429	A	G	-0.2702	0.0575	2.666e-06	-0.0035	0.0251	0.8895	22.0818
Kunkle et al., 2019	rs639560	15	42381240	A	C	-0.4158	0.0879	2.226e-06	-0.0377	0.0357	0.2912	22.3765
Kunkle et al., 2019	rs72781967	10	5622426	A	C	-0.1666	0.0353	2.433e-06	-0.015	0.015	0.3179	22.2742
Kunkle et al., 2019	rs72783425	16	14148431	A	C	0.339703	0.0733	3.533e-06	0.0395	0.0322	0.2197	21.4778
Kunkle et al., 2019	rs77885126	18	58420429	A	C	-0.602501	0.1312	4.377e-06	-0.1155	0.0598	0.0534601	21.0886
Kunkle et al., 2019	rs9952159	18	3660801	A	C	0.182297	0.0396	4.212e-06	-0.0039	0.0174	0.8243	21.1917

## Sheet: Table S4
Table S4. Details of the IVs for assessing the causal effect of OCD on AD based on a lenient IV selecting threshold (P < 1e-5)
AD GWAS source	SNP	CHR	POS	Effect allele	Other allele	beta.exposure			beta.outcome			F-statistics
						β	SE	P-value	β	SE	P-value
Wightman et al., 2021	rs1030757	4	93697153	A	C	-0.1653	0.0339	1.094e-06	-0.0073	0.01	0.4634	23.7765
Wightman et al., 2021	rs10773765	12	130767334	A	C	0.183904	0.0404	5.187e-06	0.0028	0.0118	0.8105	20.7213
Wightman et al., 2021	rs117310268	18	19675267	A	C	0.448697	0.0965	3.306e-06	0.0156	0.029	0.5901	21.6198
Wightman et al., 2021	rs12568997	1	88867185	A	G	-0.2933	0.058	4.227e-07	-0.0122	0.0133	0.359	25.5723
Wightman et al., 2021	rs13141765	4	6243646	A	C	-0.2663	0.0558	1.863e-06	-0.0242	0.0188	0.198	22.7759
Wightman et al., 2021	rs139286049	9	20688387	A	G	-0.601101	0.1345	7.822e-06	-0.038	0.045	0.3976	19.9733
Wightman et al., 2021	rs1652783	8	73279728	A	G	-0.2689	0.0594	6.09e-06	0.0164	0.0164	0.3167	20.4931
Wightman et al., 2021	rs28599745	1	153396665	A	G	-0.3629	0.0802	6.003e-06	0.0088	0.0192	0.6453	20.4751
Wightman et al., 2021	rs3097331	19	34648956	A	C	0.1572	0.0351	7.461e-06	0.0172	0.0104	0.09896	20.0582
Wightman et al., 2021	rs35894340	18	54307062	A	G	-0.1753	0.0394	8.446e-06	-0.0029	0.012	0.8078	19.7958
Wightman et al., 2021	rs4733767	8	128581578	A	G	0.193501	0.039	7.097e-07	-0.0041	0.0113	0.7178	24.617
Wightman et al., 2021	rs55687617	7	56775429	A	G	-0.2702	0.0575	2.666e-06	-0.0034	0.0175	0.846	22.0818
Wightman et al., 2021	rs56025909	20	955893	A	C	0.411898	0.0918	7.189e-06	0.0026	0.0315	0.9342	20.1323
Wightman et al., 2021	rs639560	15	42381240	A	C	-0.4158	0.0879	2.226e-06	-0.0173	0.0242	0.4755	22.3765
Wightman et al., 2021	rs72781967	10	5622426	A	C	-0.1666	0.0353	2.433e-06	-0.0085	0.0103	0.4088	22.2742
Wightman et al., 2021	rs72783425	16	14148431	A	C	0.339703	0.0733	3.533e-06	0.0452	0.0219	0.03894	21.4778
Wightman et al., 2021	rs75740353	2	242741686	A	G	-0.4326	0.0978	9.748e-06	-0.0027	0.0236	0.9087	19.5657
Wightman et al., 2021	rs77885126	18	58420429	A	C	-0.602501	0.1312	4.377e-06	-0.0867	0.0438	0.04784	21.0886
Wightman et al., 2021	rs9544927	13	79505864	A	G	0.193204	0.0426	5.651e-06	0.0107	0.0121	0.3727	20.5689
Wightman et al., 2021	rs9952159	18	3660801	A	C	0.182297	0.0396	4.212e-06	0.0054	0.0121	0.6557	21.1917
Kunkle et al., 2019	rs10773765	12	130767334	A	C	0.183904	0.0404	5.187e-06	0.0115	0.0171	0.499401	20.7213
Kunkle et al., 2019	rs117310268	18	19675267	A	C	0.448697	0.0965	3.306e-06	0.0436	0.0442	0.324	21.6198
Kunkle et al., 2019	rs12568997	1	88867185	A	G	-0.2933	0.058	4.227e-07	-0.0109	0.0179	0.542	25.5723
Kunkle et al., 2019	rs13141765	4	6243646	A	C	-0.2663	0.0558	1.863e-06	-0.0242	0.0188	0.1986	22.7759
Kunkle et al., 2019	rs139286049	9	20688387	A	G	-0.601101	0.1345	7.822e-06	-0.0575	0.0666	0.388	19.9733
Kunkle et al., 2019	rs1652783	8	73279728	A	G	-0.2689	0.0594	6.09e-06	0.0114	0.0212	0.5905	20.4931
Kunkle et al., 2019	rs28599745	1	153396665	A	G	-0.3629	0.0802	6.003e-06	0.024	0.0258	0.3521	20.4751
Kunkle et al., 2019	rs3097331	19	34648956	A	C	0.1572	0.0351	7.461e-06	0.0143	0.0148	0.3358	20.0582
Kunkle et al., 2019	rs35894340	18	54307062	A	G	-0.1753	0.0394	8.446e-06	0.0025	0.0171	0.8846	19.7958
Kunkle et al., 2019	rs4733767	8	128581578	A	G	0.193501	0.039	7.097e-07	0.0018	0.0167	0.9132	24.617
Kunkle et al., 2019	rs55687617	7	56775429	A	G	-0.2702	0.0575	2.666e-06	-0.0035	0.0251	0.8895	22.0818
Kunkle et al., 2019	rs56025909	20	955893	A	C	0.411898	0.0918	7.189e-06	0.0156	0.0435	0.7193	20.1323
Kunkle et al., 2019	rs639560	15	42381240	A	C	-0.4158	0.0879	2.226e-06	-0.0377	0.0357	0.2912	22.3765
Kunkle et al., 2019	rs72781967	10	5622426	A	C	-0.1666	0.0353	2.433e-06	-0.015	0.015	0.3179	22.2742
Kunkle et al., 2019	rs72783425	16	14148431	A	C	0.339703	0.0733	3.533e-06	0.0395	0.0322	0.2197	21.4778
Kunkle et al., 2019	rs75740353	2	242741686	A	G	-0.4326	0.0978	9.748e-06	0.026	0.0341	0.4468	19.5657
Kunkle et al., 2019	rs77885126	18	58420429	A	C	-0.602501	0.1312	4.377e-06	-0.1155	0.0598	0.0534601	21.0886
Kunkle et al., 2019	rs9544927	13	79505864	A	G	0.193204	0.0426	5.651e-06	0.0192	0.0176	0.2751	20.5689
Kunkle et al., 2019	rs9952159	18	3660801	A	C	0.182297	0.0396	4.212e-06	-0.0039	0.0174	0.8243	21.1917

## Sheet: Table S5
Table S5. Results of Cochran’s Q test
AD data source	Cochran’s Q test
	Method	Q	Q_df	Q_pval
IV selecting threshold: P < 5e-6
Kunkle et al., 2019	IVW	4.08041	9	0.906041
	MR Egger	2.5734	8	0.95822
Wightman et al., 2021	IVW	5.6978	10	0.839982
	MR Egger	4.56111	9	0.870768
IV selecting threshold: P < 1e-5
Kunkle et al., 2019	IVW	11.3948	18	0.87686
	MR Egger	11.3858	17	0.835822
Wightman et al., 2021	IVW	12.1906	19	0.877317
	MR Egger	12.185	18	0.837542
